# Supplementary material for: The L27 domain of MPP7 enhances TAZ-YY1 cooperation to renew muscle stem cells
Source: EMBO Rep. 2024 Nov 4;25(12):5667–86. doi: 10.1038/s44319-024-00305-4 (PMC11624273; doi:10.1038/s44319-024-00305-4)
Supplement: Supplementary file 4 — Source data Fig. 1 [file 44319_2024_305_MOESM4_ESM.zip]

Archive with 49 entries (38 files):
- Figure 1/
- Figure 1/1J Cell fractions/
- Figure 1/.DS_Store
- __MACOSX/Figure 1/._.DS_Store
- Figure 1/1C Con Mpp7 histology/
- Figure 1/1D Con Mpp7 5dpi IF/
- Figure 1/1H Pax7+ cell number quantification 21 dpi/
- Figure 1/1F Pax7+ cell number quantification 5 dpi/
- Figure 1/1E cross section area quantification 5 dpi/
- Figure 1/1G cross section area quantification 21 dpi/
- Figure 1/1I Con Mpp7 EdU/
- Figure 1/1J Cell fractions/Figure 1J. Quantification of MuSCs of different cell fates.xlsx
- __MACOSX/Figure 1/1J Cell fractions/._Figure 1J. Quantification of MuSCs of different cell fates.xlsx
- Figure 1/1C Con Mpp7 histology/.DS_Store
- __MACOSX/Figure 1/1C Con Mpp7 histology/._.DS_Store
- Figure 1/1C Con Mpp7 histology/1C con 5dpi.jpg
- __MACOSX/Figure 1/1C Con Mpp7 histology/._1C con 5dpi.jpg
- Figure 1/1C Con Mpp7 histology/1C M7cKO 5dpi.jpg
- __MACOSX/Figure 1/1C Con Mpp7 histology/._1C M7cKO 5dpi.jpg
- Figure 1/1D Con Mpp7 5dpi IF/.DS_Store
- __MACOSX/Figure 1/1D Con Mpp7 5dpi IF/._.DS_Store
- Figure 1/1D Con Mpp7 5dpi IF/Mpp7 cKO 5 dpi/
- Figure 1/1D Con Mpp7 5dpi IF/Con 5 dpi/
- Figure 1/1H Pax7+ cell number quantification 21 dpi/Figure 1H Pax7+ cell number quantification of Con and Mpp7 cKO at 21 dpi.xlsx
- __MACOSX/Figure 1/1H Pax7+ cell number quantification 21 dpi/._Figure 1H Pax7+ cell number quantification of Con and Mpp7 cKO at 21 dpi.xlsx
- Figure 1/1F Pax7+ cell number quantification 5 dpi/Figure 1F. Original Pax7+ cell number quantification of 5 dpi.xlsx
- __MACOSX/Figure 1/1F Pax7+ cell number quantification 5 dpi/._Figure 1F. Original Pax7+ cell number quantification of 5 dpi.xlsx
- Figure 1/1E cross section area quantification 5 dpi/Figure 1E. Original measurements of regenerated myofiber cross sectional area.xlsx
- __MACOSX/Figure 1/1E cross section area quantification 5 dpi/._Figure 1E. Original measurements of regenerated myofiber cross sectional area.xlsx
- Figure 1/1G cross section area quantification 21 dpi/Figure 1G cross section area quantification of Con and Mpp7 cKO at 21 dpi.xlsx
- __MACOSX/Figure 1/1G cross section area quantification 21 dpi/._Figure 1G cross section area quantification of Con and Mpp7 cKO at 21 dpi.xlsx
- Figure 1/1I Con Mpp7 EdU/Figure 1I. Pax7+EDU+ cell number vs. Pax7+ cell number quantification of 5 dpi .xlsx
- __MACOSX/Figure 1/1I Con Mpp7 EdU/._Figure 1I. Pax7+EDU+ cell number vs. Pax7+ cell number quantification of 5 dpi .xlsx
- Figure 1/1D Con Mpp7 5dpi IF/Mpp7 cKO 5 dpi/.DS_Store
- __MACOSX/Figure 1/1D Con Mpp7 5dpi IF/Mpp7 cKO 5 dpi/._.DS_Store
- Figure 1/1D Con Mpp7 5dpi IF/Mpp7 cKO 5 dpi/Figure 1D. Mpp7cKO_DAPI_5 dpi.tif
- __MACOSX/Figure 1/1D Con Mpp7 5dpi IF/Mpp7 cKO 5 dpi/._Figure 1D. Mpp7cKO_DAPI_5 dpi.tif
- Figure 1/1D Con Mpp7 5dpi IF/Mpp7 cKO 5 dpi/Figure 1D. Mpp7cKO_Laminin_5 dpi.tif
- __MACOSX/Figure 1/1D Con Mpp7 5dpi IF/Mpp7 cKO 5 dpi/._Figure 1D. Mpp7cKO_Laminin_5 dpi.tif
- Figure 1/1D Con Mpp7 5dpi IF/Mpp7 cKO 5 dpi/Figure 1D. Mpp7cKO_Pax7_5 dpi.tif
- __MACOSX/Figure 1/1D Con Mpp7 5dpi IF/Mpp7 cKO 5 dpi/._Figure 1D. Mpp7cKO_Pax7_5 dpi.tif
- Figure 1/1D Con Mpp7 5dpi IF/Con 5 dpi/Figure 1D. Con_Pax7_5 dpi.tif
- __MACOSX/Figure 1/1D Con Mpp7 5dpi IF/Con 5 dpi/._Figure 1D. Con_Pax7_5 dpi.tif
- Figure 1/1D Con Mpp7 5dpi IF/Con 5 dpi/.DS_Store
- __MACOSX/Figure 1/1D Con Mpp7 5dpi IF/Con 5 dpi/._.DS_Store
- Figure 1/1D Con Mpp7 5dpi IF/Con 5 dpi/Figure 1D. Con DAPI 5 dpi .tif
- __MACOSX/Figure 1/1D Con Mpp7 5dpi IF/Con 5 dpi/._Figure 1D. Con DAPI 5 dpi .tif
- Figure 1/1D Con Mpp7 5dpi IF/Con 5 dpi/Figure 1D. Con_Laminin_5 dpi.tif
- __MACOSX/Figure 1/1D Con Mpp7 5dpi IF/Con 5 dpi/._Figure 1D. Con_Laminin_5 dpi.tif
