# Supplementary material for: The L27 domain of MPP7 enhances TAZ-YY1 cooperation to renew muscle stem cells
Source: EMBO Rep. 2024 Nov 4;25(12):5667–86. doi: 10.1038/s44319-024-00305-4 (PMC11624273; doi:10.1038/s44319-024-00305-4)
Supplement: Supplementary file 4 — Source data Fig. 1 [file 44319_2024_305_MOESM4_ESM.zip › Figure 1/1H Pax7+ cell number quantification 21 dpi/Figure 1H Pax7+ cell number quantification of Con and Mpp7 cKO at 21 dpi.xlsx]

## Sheet: YFP
	# per image (332 um*332 um)	# per 0.15 mm2
#1	8	10.88
	7	9.52
	9	12.24
	7	9.52
	9	12.24
average	8	10.88
#2	9	12.24
	9	12.24
	6	8.16
	6	8.16
	9	12.24
average	7.8	10.608
#3	5	6.8
	9	12.24
	6	8.16
	9	12.24
	9	12.24
average	7.6	10.336
#4	7	9.52
	8	10.88
	10	13.6
	11	14.96
	9	12.24
average	9	12.24
#5	9	12.24
	9	12.24
	9	12.24
	11	14.96
	9	12.24
average	9.4	12.784

## Sheet: Mpp7 cKO
	# per image (332 um*332 um)	# per 0.15 mm2
1#	3	4.08
	2	2.72
	2	2.72
	3	4.08
	2	2.72
average	2.4	3.264
2#	2	2.72
	0	0
	1	1.36
	2	2.72
	3	4.08
average	1.6	2.176
3#	0	0
	2	2.72
	4	5.44
	2	2.72
	2	2.72
average	2	2.72
4#	3	4.08
	1	1.36
	2	2.72
	3	4.08
	4	5.44
average	2.6	3.536
5#	3	4.08
	4	5.44
	3	4.08
	4	5.44
	2	2.72
average	3.2	4.352
