# Supplementary material for: The L27 domain of MPP7 enhances TAZ-YY1 cooperation to renew muscle stem cells
Source: EMBO Rep. 2024 Nov 4;25(12):5667–86. doi: 10.1038/s44319-024-00305-4 (PMC11624273; doi:10.1038/s44319-024-00305-4)
Supplement: Supplementary file 4 — Source data Fig. 1 [file 44319_2024_305_MOESM4_ESM.zip › Figure 1/1F Pax7+ cell number quantification 5 dpi/Figure 1F. Original Pax7+ cell number quantification of 5 dpi.xlsx]

## Sheet: YFP 
	# per image (332 um*332 um)	# per 0.15 mm2
1#	32	43.52
	38	51.68
	38	51.68
	28	38.08
	32	43.52
	33	44.88
	37	50.32
	34	46.24
	39	53.04
	33	44.88
average		46.784
2#	29	39.44
	34	46.24
	33	44.88
	36	48.96
	33	44.88
	33	44.88
	32	43.52
	31	42.16
	34	46.24
	31	42.16
average		44.336
3#	38	51.68
	32	43.52
	32	43.52
	30	40.8
	31	42.16
	31	42.16
	30	40.8
	28	38.08
	31	42.16
	27	36.72
average		42.16
4#	32	43.52
	31	42.16
	34	46.24
	31	42.16
	27	36.72
	33	44.88
	32	43.52
	38	51.68
	21	28.56
	25	34
average		41.344
5#	36	48.96
	35	47.6
	40	54.4
	37	50.32
	42	57.12
	47	63.92
	38	51.68
average		53.4286

## Sheet: Mpp7 cKO
	# per image (332 um*332 um)	# per 0.15 mm2
#1	6	8.16
	6	8.16
	5	6.8
	4	5.44
	3	4.08
average	4.8	6.528
#2	4	5.44
	3	4.08
	0	0
	2	2.72
	0	0
	5	6.8
	5	6.8
	6	8.16
	6	8.16
	6	8.16
average	3.7	5.032
#3	4	5.44
	3	4.08
	7	9.52
	3	4.08
	7	9.52
	6	8.16
	6	8.16
	8	10.88
	7	9.52
	8	10.88
average	5.9	8.024
#4	6	8.16
	7	9.52
	5	6.8
	3	4.08
	4	5.44
average	5	6.8
#5	0	0
	6	8.16
	3	4.08
	5	6.8
	5	6.8
	0	0
	6	8.16
average	3.57143	4.85714
