# Supplementary material for: The L27 domain of MPP7 enhances TAZ-YY1 cooperation to renew muscle stem cells
Source: EMBO Rep. 2024 Nov 4;25(12):5667–86. doi: 10.1038/s44319-024-00305-4 (PMC11624273; doi:10.1038/s44319-024-00305-4)
Supplement: Supplementary file 4 — Source data Fig. 1 [file 44319_2024_305_MOESM4_ESM.zip › Figure 1/1E cross section area quantification 5 dpi/Figure 1E. Original measurements of regenerated myofiber cross sectional area.xlsx]

## Sheet: YFP 5 dpi
cross section area (um2)
mouse number	1#	#2	#3	#4	5#
	726.463	495.734	741.602	715.85	706.236
	471.698	923.085	515.828	874.609	510.252
	900.756	257.606	940.181	606.953	612.791
	190.794	359.861	383.315	662.135	454.479
	642.07	805.839	496.606	628.973	615.301
	649.048	910.667	646.725	503.77	856.005
	395.52	321.119	540.897	675.268	431.866
	314.535	527.991	657.357	582.022	657.73
	572.311	536.772	514.084	364.645	407.602
	682.283	595.502	840.775	609.755	417.092
	733.791	322.629	622.783	616.475	377.724
	582.206	618.424	624.803	1001.34	664.401
	806.188	294.327	476.087	840.747	483.609
	1024.1	506.132	526.906	415.098	370.854
	829.433	363.901	577.322	305.786	612.725
	590.725	189.69	423.843	551.356	406.435
	719.554	339.172	341.213	674.611	374.421
	831.417	692.612	749.172	539.273	654.449
	548.529	687.211	182.312	398.069	331.463
	465.35	520.357	542.896	559.849	540.791
	406.116	530.096	875.221	774.665	559.33
	391.133	374.703	541.514	438.038	522.692
	370.618	967.759	457.226	876.294	318.825
	488.805	496.181	1442.32	747.786	426.208
	1403.96	506.344	497.414	262.118	825.377
	507.009	266.494	653.062	585.765	535.727
	718.178	464.498	868.885	1345.04	607.242
	301.349	1557.31	705.476	455.045	578.927
	547.548	291.925	253.034	708.342	622.391
	1034.16	321.885	800.885	561.665	700.886
	478.863	405.492	193.199	571.975	440.366
	715.75	1045.6	440.386	244.629	673.671
	579.056	609.047	289.331	354.795	328.072
	610.213	583.169	933.866	613.476	741.069
	424.437	866.525	455.589	479.758	653.745
	481.313	456.078	384.335	323.91	501.995
	557.327	329.582	722.912	1150.45	333.445
	330.942	477.958	800.119	359.632	669.422
	485.584	273	473.45	283.81	579.257
	835.338	775.22	834.183	327.828	622.369
	622.559	339.533	446.765	429.501	479.778
	379.697	574.366	391.331	833.305	395.294
	701.724	184.757	506.089	295.411	406.744
	547.525	889.319	347.72	425.649	477.312
	558.611	707.262	591.398	717.732	513.202
	530.441	567.838	586.72	948.659	579.279
	549.416	481.977	645.577	769.631	653.194
	584.4	610.769	359.734	686.891	348.263
	534.596	733.905	981.687	601.722	271.684
	354.841	520.74	710.09	155.016	421.65
	648.115	440.215	978.604	483.895	453.444
	371.622	510.789	687.189	366.659	475.22
	601.858	312.848	235.322	882.204	689.965
	703.638	386.887	795.165	602.663	516.923
	846.89	928.316	640.176	742.642	467.404
	589.371	682.469	402.388	580.227	455.932
	396.08	646.385	712.004	321.502	806.441
	1522.22	731.226	708.41	546.168	661.187
	502.178	485.4	854.957	605.531	424.424
	303.94	338.343	248.718	482.187	487.573
	482.48	367.537	577.364	649.593	612.57
	653.646	660.823	703.201	783.486	526.611
	254.998	696.035	564.989	636.81	497.393
	720.091	774.284	633.521	609.755	553.606
	483.344	328.136	422.801	426.699	692.497
	1054.04	514.148	842.816	769.105	376.292
	541.55	1158.79	467.241	434.601	578.332
	334.07	496.287	402.579	469.164	630.559
	507.523	630.629	434.453	679.471	613.231
	311.454	815.067	362.71	287.881	702.471
	568.39	930.931	303.471	319.182	300.66
	350.103	212.995	895.698	166.727	313.937
	661.208	652.87	804.372	298.76	511.088
	980.924	514.212	353.907	465.858	403.067
	493.589	722.231	689.273	376.399	648.042
	391.156	702.69	560.609	732.529	472.424
	849.271	611.96	508.96	278.447	312.637
	400.281	674.772	742.814	663.383	530.53
	447.729	566.499	782.428	765.997	539.25
	746.394	700.819	534.965	588.085	490.083
	455.081	532.817	886.874	554.946	426.978
	699.6	227.709	750.703	733.448	580.622
	643.214	667.521	821.999	453.666	777.686
	729.52	1029.57	548.297	1431.02	633.202
	586.827	335.621	684.765	413.216	555.807
	614.017	393.053	405.11	417.769	688.115
	710.616	467.156	335.982	1010.65	536.717
	269.888	403.579	526.332	822.536	842.067
	830.81	409.575	780.557	391.152	509.063
	468.034	703.902	291.351	286.436	722.376
	351.714	549.637	561.119	695.865	431.448
	352.927	747.535	730.609	607.676	472.909
	435.85	312.146	816.088	445.655	336.836
	701	661.929	419.675	497.247	512.982
	262.98	1001.21	302.641	675.071	524.673
	452.63	788.233	584.445	313.513	526.589
	510.86	674.601	500.369	1035.14	537.29
	650.099	408.001	522.186	313.316	437.481
	548.809	969.694	674.963	238.215	569.062
	367.887	910.986	714.768	331.155	963.145
	464.72	279.762	689.954	848.78	536.519
	548.622	684.85	816.003	174.979	616.556
	699.483	860.805	328.668	392.4	449.503
	671.08	477.873	561.183	584.627	514.193
	877.02	752.957	889.085	569.677	280.359
	546.848	532.456	937.629	348.097	704.233
	1304.28	509.725	628.269	530.956	513.466
	1125.79	909.562	858.338	427.29	484.644
	500.778	1162.17	357.501	593.601	276.88
	616.911	684.213	598.138	358.253	479.602
	360.652	700.755	559.737	254.588	488.453
	659.854	565.308	567.54	235.764	381.665
	448.919		665.309		603.389
	965.731				374.399
	409.804				393.797
	784.973				357.599
	782.756				760.533
	397.574				319.507
	499.074				342.274
	290.66				409.122
Average CSA	591.869	589.174	598.537	557.656	529.719

## Sheet: Mpp7 cKO 5 dpi
cross section area (um2)
mouse number	1#	2#	3#	4#	5#
	90.9135	696.79	272.63	238.436	113.174
	57.0053	174.054	156.396	241.739	111.677
	275.14	135.545	189.313	202.722	91.4859
	123.126	349.21	138.649	212.52	97.7832
	215.207	343.881	262.414	158.069	144.33
	148.888	256.711	264.814	208.601	69.9741
	129.864	91.618	169.122	231.698	119.405
	275.845	266.201	344.872	174.054	87.3465
	411.456	237.137	2354	388.226	68.8511
	156.462	517.341	197.68	203.669	125.086
	141.313	181.629	127.376	88.6236	80.3227
	203.867	290.905	156.858	148.271	188.19
	273.929	306.164	289.959	131.779	100.293
	153.335	152.917	291.324	125.064	88.8878
	162.165	177.952	122.664	142.348	107.075
	155.449	261.687	197.306	215.317	146.157
	145.497	244.953	213.093	77.8126	109.277
	183.544	481.848	148.733	235.64	103.001
	129.049	148.469	156.726	51.3686	137.152
	218.796	219.346	268.909	178.81	110.356
	123.214	272.63	229.651	87.985	77.064
	254.135	377.195	178.062	156.396	124.183
	181.188	181.871	107.956	138.737	138.869
	135.875	256.535	157.188	149.328	127.023
	189.996	436.865	177.776	173.614	102.231
	322.171	231.126	154.833	177.842	108.44
	321.995	300.902	215.603	130.921	112.381
	196.293	123.06	321.467	128.521	186.869
	282.12	187.111	182.906	82.0621	128.719
	213.093	175.486	174.781	246.076	299.809
	99.3244	193.012	135.478	192.572	228.939
	316.094	182.289	168.572	168.021	261.702
	172.777	289.761	131.141	104.741	128.851
	151.177	225.797	163.662	97.8933	120.462
	273.841	351.456	123.743	357.092	106.833
	299.03	341.592	136.051	157.783	108.88
	273.863	417.224	158.091	126.583	79.486
	266.135	74.686	381.973	129.644	141.291
	159.787	219.61	765.311	115.222	76.6897
	223.111	137.02	234.539	151.001	223.155
	249.335	294.825	196.689	128.521	213.709
	177.093	193.959	128.895	162.143	167.889
	251.823	344.124	123.765	112.866	167.977
	285.863	404.982	239.096	105.225	290.04
	154.15	310.149	101.13	291.94	197.438
	206.994	326.971	233.328	118.789	280.043
	356.08	375.786	75.1924	188.917	274.297
	276.528	126.165	349.606	289.056	218.987
	357.247	260.366	220.337	167.009	119.537
	402.604	209.746	280.755	115.882	228.609
	216.153	294.032	283.882	158.488	202.187
	292.028	190.392	225.357	203.889	238.451
	193.188	215.889	924.459	119.823	261.042
	230.289	109.849	394.722	303.39	166.568
	181.585	203.053	255.06	191.757	128.124
	184.403	215.933	198.275	149.9	242.436
	244.007	179.119	175.618	130.15	112.095
	285.181	186.891	210.693	158.642	215.97
	180.99	129.886	236.741	191.493	209.343
	242.796	253.893	187.772	191.141	218.656
	215.008	84.8584	187.596	208.491	222.84
	142.678	161.196	96.0878	171.17	229.115
	138.165	205.166	132.66	164.322	206.657
	265.783	115.772	158.51	164.366	211.434
	151.089	889.582	227.669	150.583	265.769
	215.339	311.096	200.564	89.6584	296.66
	142.04	349.254	151.089	192.506	286.253
	184.931	151.222	92.1024	137.636	286.73
	229.717	226.458	114.627	150.913	288.249
	183.985	148.866	141.137	194.245	183.258
	176.146	99.1923	191.273	272.476	218.106
	95.2511	209.9	222.715	174.385	234.796
	138.913	212.763	183.038	176.476	248.117
	233.526	182.113	139.97	309.159	223.082
	136.183	195.787	173.218	190.128	149.922
	203.361	98.2676	137.13	210.737	302.473
	206.84	136.007	81.4456	65.9227	254.921
	228.394	300.748	103.618	188.653	312.469
	269.991	163.75	234.781	111.721	282.855
	143.645	203.999	205.673	109.871	284.991
	187.354	116.543	188.454	103.42	287.258
	284.823	157.497	179.955	231.082	266.055
	109.871	124.227	232.337	104.014
	304.821	138.913	193.805	99.2364
	147.566	212.63	173.68	101.835
	385.078		181.453	122.069
	151.838		164.939	151.838
	148.117		183.5	125.658
	163.64		166.899	117.776
			206.972	144
			137.702	144.176
				27.9082
Average CSA	252.871	244.581	234.223	170.412	180.209
