# Supplementary material for: The L27 domain of MPP7 enhances TAZ-YY1 cooperation to renew muscle stem cells
Source: EMBO Rep. 2024 Nov 4;25(12):5667–86. doi: 10.1038/s44319-024-00305-4 (PMC11624273; doi:10.1038/s44319-024-00305-4)
Supplement: Supplementary file 4 — Source data Fig. 1 [file 44319_2024_305_MOESM4_ESM.zip › Figure 1/1G cross section area quantification 21 dpi/Figure 1G cross section area quantification of Con and Mpp7 cKO at 21 dpi.xlsx]

## Sheet: YFP 21 dpi
Cross section area (um2)
mouse number	1#	2#	3#	4#	5#
	1124.85	1856.45	1773.02	1208.55	1314.94
	1297.49	1203.58	1464.55	1440.07	1156.37
	1160.05	1372.34	783.806	1147	527.832
	1338.31	715.937	644.101	1231.21	413.915
	1117.67	1473.95	506.472	1208.2	984.037
	1738.4	1239.4	820.821	1171.04	461.596
	1533.19	1080.58	621.112	1254.76	709.595
	1397.29	568.6	1083.71	1282.83	768.456
	782.336	1060.95	1352.31	868.128	864.262
	1507.7	1093.6	983.281	794.028	904.615
	1714.27	1039.41	917.957	1090.73	754.453
	1054.44	649.212	1095.59	1148.47	692.581
	896.298	592.219	1125.25	1516.57	1190.4
	1772.67	593.526	990.306	1110.55	825.076
	1310.14	873.776	1226.26	1145.49	1106.59
	1084.22	1335.79	481.71	659.154	634.771
	2181.84	1494.91	1181.78	936.184	928.701
	1850.36	767.235	542.741	1282.32	1056.64
	1710.16	1236.44	736.195	974.203	1522.86
	1353.97	739.392	483.857	726.276	1143.21
	1666.89	763.898	490.112	904.933	669.032
	1039.64	772.837	693.018	977.54	708.405
	995.347	916.813	1086.16	811.299	803.768
	2298.79	738.412	1423.71	1426.53	1403.72
	1085.48	827.122	1115.49	1479.41	1111.35
	1221.01	1576.92	830.156	1506.11	674.004
	1067.67	1488.26	648.558	916.976	709.409
	1601.9	1132.67	1102.68	940.548	1176.75
	2238.64	1222.83	1254.69	1466.11	1059.73
	1660.97	1089.75	865.468	403.199	1067.94
	1021.44	1508.28	572.941	1090.03	1196.16
	1733.99	1485.79	898.936	1195.99	409.481
	1454.96	1290.72	603.071	823.131	901.931
	1060.37	911.492	653.319	914.829	1266.51
	1737.26	927.385	775.521	1013.58	829.417
	1622.11	905.214	770.596	1404.96	1270.43
	1083.82	1230.51	663.822	624.193	817.725
	1429.96	835.198	1588.59	967.271	618.62
	1552.88	935.134	669.003	1089.33	1742.39
	1133.79	830.553	1225.91	1045.06	702.15
	1133.79	625.99	775.404	1048.54	1073.24
	1288.39	695.399	1114.19	800.003	1547.23
	1288.39	868.362	1012.87	710.826	1109.04
	1582.29	814.8	1145.81	1046.62	1294.79
	1753.06	562.952	875.527	1149.55	1438.24
	814.38	663.565	562.649	1432.15	1096.37
	1972.4	931.586	1105.62	1059.83	884.66
	1508.38	824.929	601.344	1069.31	808.086
	1391.45	875.107	536.183	949.417	1403.25
	910.885	1158.44	862.107	778.415	566.225
	1139.88	1274.03	1302.53	328.328	765.002
	1401.88	1017.92	616.911	866.075	1440.8
	990.143	1074.77	693.369	887.033	807.432
	1517.6	940.478	1379.06	935.087	508.578
	1257.58	1269.72	1207.1	871.653	1153.66
	1009.05	1423.36	642.303	1128.7	1424.14
	1315.3	641.697	1631.19	967.528	702.804
	1614.94	1190.2	1136.06	1197.51	606.624
	1157.48	774.89	1363.7	666.506	471.002
	1429.12	1480.02	642.14	1478.29	728.617
	1228.9	826.912	602.744	669.073	819.172
	2415.83	1028.02	1139.39	642.84	1092.35
	1546	581.063	1274.62	1189.36	1292.23
	1916.1	996.211	894.244	1008.81	1230.4
	851.651	1065.85	1194.89	1496.8	603.59
	1931.2	854.032	768.169	1154.31	1765.05
	1155.78	1836.29	1184.58	1014.95	825.66
	1211.65	1158.79	1406.01	1676	1235.68
	1986.84	1407.7	1442.87	650.519	1550.92
	2407.17	784.203	927.759	1016.56	1413.96
	1439.81	1119.51	1208.15	1374.44	1070.16
	1346.52	1014.16	1174.01	1355.72	1013.33
	1377.66	1874.38	973.386	608.136	1183.28
	775.287	1225.05	1176.83	862.387	1068.06
	948.04	1289.41	1159.02	1396.68	1103.7
	1472.65	905.774	680.439	1498.02	930.311
	891.981	651.616	598.614	1053.3	848.415
	1808.7	1313.64	735.145	1106.56	887.204
	821.591	792.301	1441.54	635.932	600.603
	1528.03	1138.58	941.178	1457.43	1073.47
	1164.74	1271.56	547.595	1912.79	1498.08
	1327.55	1098.01	619.292	1049.68	1043.78
	892.611	1068.82	1325.94	1304.26	597.615
	1022.82	1029.47	1133.35	608.952	1753.5
	1270.39	1399.48	1157.6	1734.86	1245.76
	1145.07	509.577	686.554	631.124	869.934
	1328.55	1126.46	1762.84	1609.5	822.602
	1482.38	739.999	1269.53	745.017	428.082
	1253.89	796.292	1352.31	1048.47	862.955
	728.61	914.969	1264.79	873.823	1013.72
	1785.69	1226.07	997.191	1820.72	408.851
	1520.28	1270.37	782.849	680.019	461.083
	978.194	828.196	1059.06	1203.02	968.587
	1055.33	936.114	675.328	1084.17	1121.43
	547.712	832.257	736.545	976.256	977.479
	857.346	701.887	1292.5	716.24	525.335
	925.612	924.958	1567.49	909.205	740.73
	1029.35	589.418	1468.33	948.413	1441.6
	1023.56	740.046	589.441	1145.53	1445.26
	1517.48	681.139	1312.94	1497.41	405.443
	1144.15	1364.33	779.115	827.589	1581.47
	1067.6	679.062	756.383	1405.85	1525.13
	1131.88	884.419	671.944	1330	677.598
	786.046	454.287	794.355	1366.11	871.731
	1273.92	861.477	523.906	942.649	1314.91
	1115.8	770.643	877.044	864.628	1017.23
	1598.63	1287.87	1190.06	607.039	576.354
	1297.12	1176.64	914.222	1534.54	1090.74
	1029.45	774.26	588.368	1629.67	654.889
	880.591	853.659	773.723	671.804	1172.8
	1304.35	946.453	1129.73	1251.4	1063.11
	1164.02	948.764	983.258	1068.86	1410.18
	655.116	629.304	1361.83	974.856	968.61
	765.252	1218.14	571.681	974.599	1242.89
	566.056	887.896	463.506	1629.69	872.688
	427.891	1350.68	1120.02	1157.15	708.685
	956.652	829.69	1247.27	1105.55	633.231
	280.134	473.868	861.08	571.867	937.593
	666.949	604.938	1377.19	2656.9	1212.48
	363.336	600.341	1191.51	1510.95	1286.63
				953.688	664.178
					757.3
					837.096
					1244.13
					1349.5
					1334.33
					1030.76
					1286.91
					1469.04
					1183.79
					1344.93
					451.794
					791.422
					785.61
					662.708
					841.32
					547.507
					872.151
					1069.39
					696.969
					903.098
					847.598
					641.166
					1073.92
					804.911
					448.433
					396.994
					600.953
					723.109
					762.341
					1216.07
Average CSA	1279.19	996.92	972.12	1091.81	983.23

## Sheet: Mpp7 cKO 21 dpi
Cross section area (um2)
mouse number	1#	2#	3#	4#	5#
	423.363	463.319	843.553	341.235	559.778
	365.717	323.777	480.52	359.322	399.698
	393	323.777	679.622	317.429	500.031
	238.988	357.782	362.496	256.282	381.494
	349.87	792.581	430.342	398.251	484.861
	274.953	120.334	281.954	270.635	562.882
	228.929	226.899	294.324	503.602	267.414
	325.411	292.153	196.652	384.248	202.953
	434.589	455.594	538.54	253.388	241.415
	390.409	160.22	148.761	369.288	455.501
	510.487	602.721	410.037	548.739	542.927
	397.084	301.769	338.294	355.961	872.376
	311.641	242.582	225.662	338.854	813.119
	328.305	431.625	81.9421	231.03	747.491
	173.966	498.351	592.475	375.262	961.53
	525.143	104.814	256.375	329.309	531.702
	340.675	199.079	444.532	278.477	211.448
	402.125	156.346	517.978	508.363	501.291
	387.445	350.757	638.289	651.849	493.053
	198.729	832.537	647.811	425.464	398.764
	263.237	386.068	364.853	253.831	280.064
	309.191	284.848	237.588	591.168	688.957
	921.201	676.285	579.803	541.667	278.71
	370.711	201.016	649.048	602.698	717.757
	352.461	998.918	342.472	494.71	353.301
	492.539	503.975	208.134	369.194	210.468
	722.192	404.996	591.565	151.795	350.103
	451.09	417.132	721.655	586.781	328.538
	351.13	162.81	680.859	426.187	451.673
	472.258	336.217	706.532	285.128	345.202
	193.081	950.467	234.974	347.256	708.562
	336.567	425.464	1126.07	327.068	422.547
	280.461	632.105	419.886	331.432	696.939
	393.98	384.878	233.643	490.205	845.56
	736.942	358.505	275.91	430.832	357.385
	660.344	382.217	417.365	138.702	227.879
	307.86	376.033	753.045	376.196	361.189
	490.229	444.672	804.694	292.527	346.369
	96.0853	575.905	417.085	483.554	359.766
	96.0853	859.003	752.695	334	370.805
	539.8	509.833	267.788	340.138	264.567
	233.76	462.666	639.643	534.899	337.244
	250.634	268.301	428.988	329.915	658.407
	397.387	578.309	389.499	362.519	417.856
	183.512	664.685	374.166	200.036	1055.12
	169.182	577.515	161.457	204.027	585.847
	371.225	787.913	505.562	475.572	284.172
	428.358	366.23	436.9	542.531	284.662
	334.163	631.918	306.764	523.626	343.872
	515.831	505.399	333.883	517.418	374.236
	478.279	451.673	509.226	344.199	442.688
	506.356	431.929	236.537	430.178	274.883
	279.434	642.794	417.716	471.628	474.452
	203.747	324.361	329.962	422.943	906.894
	248.347	444.158	238.801	172.099	367.094
	346.533	654.37	465.14	540.804	157.023
	168.062	488.502	748.705	348.726	88.9203
	358.202	918.983	327.068	205.38	123.555
	331.409	251.824	484.931	340.371	347.886
	536.999	248.347	424.647	244.262	230.913
	578.402	203.817	463.879	468.524	188.226
	220.27	257.846	232.126	766.045	271.172
	176.464	345.879	728.54	303.403	438.604
	515.294	419.676	447.892	280.321	504.349
	360.559	315.165	196.372	307.487	852.282
	391.996	298.432	283.355	545.448	777.855
	205.8	380.864	319.926	346.836	993.317
	313.205	573.268	358.038	313.135	439.164
	487.521	650.869	479.68	250.027	755.309
	316.426	406.396	277.824	486.705	109.878
	530.791	480.66	514.454	317.989	396.127
	365.74	396.034	688.957	388.332	356.055
	420.329	498.327	303.263	245.103	168.342
	481.383	1086.39	598.987	420.073	442.338
	331.806	602.861	417.295	361.096	409.337
	415.498	681.302	574.014	221.951	405.603
	236.841	708.749	425.744	208.181	251.241
	240.995	774.097	380.56	299.365	283.682
	298.175	541.13	711.526	221.741	278.29
	216.233	299.622	256.655	278.267	752.485
	353.744	1079.23	399.885	542.857	453.914
	219.383	778.041	286.786	307.604	540.897
	320.767	697.943	550.139	351.994	421.543
	184.305	288.022	360.326	448.266	552.613
	156.439	500.241	300.509	298.618	867.988
	511.537	1234.1	308.07	250.261	193.758
	189.953	791.694	500.894	369.778	404.109
	360.022	741.073	772.043	268.488	194.995
	371.132	215.836	526.497	499.984	282.795
	471.511	531.188	485.911	394.377	550.839
	234.203	501.128	117.137	165.004	244.356
	1048.09	704.361	168.272	297.755	357.245
	313.602	453.47	317.546	501.898	541.037
	390.339	171.166	495.317	406.303	259.666
	500.194	177.794	635.699	293.88	480.193
	321.654	295.958	266.341	175.857	396.361
	778.461	233.48	323.497	299.878	646.598
	627.833	323.241	310.124	572.824	403.712
	447.029	196.091	310.124	556.347	963.724
	496.483	211.518	260.436	323.847	415.685
	176.23	426.818	644.497	320.93	598.38
	249.257	233.947	373.255	514.058	583.023
	159.963	632.501	511.91	282.445
	282.001	319.786	609.653	649.959
	367.934	293.95	568.623	357.829
	685.573	451.557	714.047	697.779
	372.182	392.72	359.229	632.034
	421.24	318.829	234.904	473.962
	176.277	203.536	298.758	467.94
	305.9	546.825	497.907	271.919
	378.997	323.801	618.148	727.7
	211.098	221.857	297.708	367.397
	307.254	457.555	387.912	633.948
	367.701	164.608	692.225	671.897
	279.714	464.603	481.803	360.886
	144.887	458.325	301.069	281.278
	415.545	240.925	333.51	329.355
	657.053	382.567	318.339	393.42
	332.856	590.212	416.152	577.679
	357.105	183.605	708.282	298.105
		228.626	510.673	477.906
		524.817	616.024	690.778
Average CSA	368.574	454.698	438.983	388.08	453.714
