# Supplementary material for: The L27 domain of MPP7 enhances TAZ-YY1 cooperation to renew muscle stem cells
Source: EMBO Rep. 2024 Nov 4;25(12):5667–86. doi: 10.1038/s44319-024-00305-4 (PMC11624273; doi:10.1038/s44319-024-00305-4)
Supplement: Supplementary file 4 — Source data Fig. 1 [file 44319_2024_305_MOESM4_ESM.zip › Figure 1/1I Con Mpp7 EdU/Figure 1I. Pax7+EDU+ cell number vs. Pax7+ cell number quantification of 5 dpi .xlsx]

## Sheet: YFP 
1#	GFP+	GFP+EdU+
	33	26	0.787879
	38	21	0.552632
	15	9	0.6
	46	33	0.717391
	32	24	0.75
2#	GFP+	GFP+EdU+
	38	24	0.631579
	43	30	0.697674
	29	16	0.551724
	34	19	0.558824
	35	26	0.742857
3#	GFP+	GFP+EdU+
	52	30	0.576923
	32	18	0.5625
	51	27	0.529412
	36	26	0.722222
	19	12	0.631579
4#	GFP+	GFP+EdU+
	56	37	0.660714
	75	46	0.613333
	65	39	0.6
	30	18	0.6
	56	36	0.642857
5#	GFP+	GFP+EdU+
	21	11	0.52381
	24	13	0.541667
	19	12	0.631579
	23	13	0.565217
	23	11	0.478261

## Sheet: Mpp7 cKO 5 dpi
1#	GFP+	GFP+EdU+
	20	4	0.2
	19	3	0.157895
	23	5	0.217391
	24	2	0.0833333
	29	3	0.103448
2#	GFP+	GFP+EdU+
	20	2	0.1
	21	4	0.190476
	30	6	0.2
	24	5	0.208333
	23	3	0.130435
3#	GFP+	GFP+EdU+
	27	5	0.185185
	20	3	0.15
	16	2	0.125
	23	2	0.0869565
	24	3	0.125
4#	GFP+	GFP+EdU+
	20	2	0.1
	17	2	0.117647
	18	2	0.111111
	16	2	0.125
	18	3	0.166667
5#	GFP+	GFP+EdU+
	15	2	0.133333
	14	3	0.214286
	16	2	0.125
	18	4	0.222222
	21	5	0.238095
