# Supplementary material for: The L27 domain of MPP7 enhances TAZ-YY1 cooperation to renew muscle stem cells
Source: EMBO Rep. 2024 Nov 4;25(12):5667–86. doi: 10.1038/s44319-024-00305-4 (PMC11624273; doi:10.1038/s44319-024-00305-4)
Supplement: Supplementary file 5 — Source data Fig. 2 [file 44319_2024_305_MOESM5_ESM.zip]

Archive with 77 entries (63 files):
- Figure 2/
- Figure 2/2F Con Amot CSA/
- Figure 2/.DS_Store
- __MACOSX/Figure 2/._.DS_Store
- Figure 2/2I Amot cell fractions/
- Figure 2/2E Con Amot cKO histology/
- Figure 2/2H Con Amot EdU/
- Figure 2/2J Mpp7 expression in Con Amot cKO/
- Figure 2/2C Cell fractions/
- Figure 2/2D Mpp7 Amot coIP/
- Figure 2/2G Con Amot # of Pax7+ /
- Figure 2/2K Amot expression in Con Mpp7 cKO/
- Figure 2/2F Con Amot CSA/Original measurements of regenerated myofiber cross sectional area of 5 dpi in Con and Amot cKO.xlsx
- __MACOSX/Figure 2/2F Con Amot CSA/._Original measurements of regenerated myofiber cross sectional area of 5 dpi in Con and Amot cKO.xlsx
- Figure 2/2I Amot cell fractions/Quantifications of cells fate of force-express various Amot constructs in Amot cKO MuSCs.xlsx
- __MACOSX/Figure 2/2I Amot cell fractions/._Quantifications of cells fate of force-express various Amot constructs in Amot cKO MuSCs.xlsx
- Figure 2/2E Con Amot cKO histology/.DS_Store
- __MACOSX/Figure 2/2E Con Amot cKO histology/._.DS_Store
- Figure 2/2E Con Amot cKO histology/2E Con.jpg
- __MACOSX/Figure 2/2E Con Amot cKO histology/._2E Con.jpg
- Figure 2/2E Con Amot cKO histology/2E Ag cko.jpg
- __MACOSX/Figure 2/2E Con Amot cKO histology/._2E Ag cko.jpg
- Figure 2/2H Con Amot EdU/Original Pax7+EDU+ cell number vs. Pax7+ cell number quantification of 5 dpi  in Con and Amot cKO mice.xlsx
- __MACOSX/Figure 2/2H Con Amot EdU/._Original Pax7+EDU+ cell number vs. Pax7+ cell number quantification of 5 dpi  in Con and Amot cKO mice.xlsx
- Figure 2/2J Mpp7 expression in Con Amot cKO/.DS_Store
- __MACOSX/Figure 2/2J Mpp7 expression in Con Amot cKO/._.DS_Store
- Figure 2/2J Mpp7 expression in Con Amot cKO/Con IF/
- Figure 2/2J Mpp7 expression in Con Amot cKO/Figure 2J. Quantification of MPP7 expression in Control and Amot cKO MuSCs.xlsx
- __MACOSX/Figure 2/2J Mpp7 expression in Con Amot cKO/._Figure 2J. Quantification of MPP7 expression in Control and Amot cKO MuSCs.xlsx
- Figure 2/2J Mpp7 expression in Con Amot cKO/Amot cKO IF/
- Figure 2/2C Cell fractions/2C Quantifications of cells fate of force-express various Mpp7 constructs in Mpp7 cKO MuSCs.xlsx
- __MACOSX/Figure 2/2C Cell fractions/._2C Quantifications of cells fate of force-express various Mpp7 constructs in Mpp7 cKO MuSCs.xlsx
- Figure 2/2D Mpp7 Amot coIP/2D. blotting V5-M7.png
- __MACOSX/Figure 2/2D Mpp7 Amot coIP/._2D. blotting V5-M7.png
- Figure 2/2D Mpp7 Amot coIP/2D. blotting Ha-Ag.png
- __MACOSX/Figure 2/2D Mpp7 Amot coIP/._2D. blotting Ha-Ag.png
- Figure 2/2G Con Amot # of Pax7+ /Original Pax7+ cell number quantification of 5 dpi in Con and Amot cKO mice.xlsx
- __MACOSX/Figure 2/2G Con Amot # of Pax7+ /._Original Pax7+ cell number quantification of 5 dpi in Con and Amot cKO mice.xlsx
- Figure 2/2K Amot expression in Con Mpp7 cKO/.DS_Store
- __MACOSX/Figure 2/2K Amot expression in Con Mpp7 cKO/._.DS_Store
- Figure 2/2K Amot expression in Con Mpp7 cKO/Con IF/
- __MACOSX/Figure 2/2K Amot expression in Con Mpp7 cKO/._Con IF
- Figure 2/2K Amot expression in Con Mpp7 cKO/Mpp7 cKO IF/
- __MACOSX/Figure 2/2K Amot expression in Con Mpp7 cKO/._Mpp7 cKO IF
- Figure 2/2K Amot expression in Con Mpp7 cKO/Figure 2K. Quantification of AMOT expression in Control and Amot cKO MuSCs.xlsx
- __MACOSX/Figure 2/2K Amot expression in Con Mpp7 cKO/._Figure 2K. Quantification of AMOT expression in Control and Amot cKO MuSCs.xlsx
- Figure 2/2J Mpp7 expression in Con Amot cKO/Con IF/.DS_Store
- __MACOSX/Figure 2/2J Mpp7 expression in Con Amot cKO/Con IF/._.DS_Store
- Figure 2/2J Mpp7 expression in Con Amot cKO/Con IF/Control MuSCs_MPP7.tif
- __MACOSX/Figure 2/2J Mpp7 expression in Con Amot cKO/Con IF/._Control MuSCs_MPP7.tif
- Figure 2/2J Mpp7 expression in Con Amot cKO/Con IF/Control MuSCs_MPP7_5X.tif
- __MACOSX/Figure 2/2J Mpp7 expression in Con Amot cKO/Con IF/._Control MuSCs_MPP7_5X.tif
- Figure 2/2J Mpp7 expression in Con Amot cKO/Con IF/Control MuSCs_DAPI.tif
- __MACOSX/Figure 2/2J Mpp7 expression in Con Amot cKO/Con IF/._Control MuSCs_DAPI.tif
- Figure 2/2J Mpp7 expression in Con Amot cKO/Amot cKO IF/.DS_Store
- __MACOSX/Figure 2/2J Mpp7 expression in Con Amot cKO/Amot cKO IF/._.DS_Store
- Figure 2/2J Mpp7 expression in Con Amot cKO/Amot cKO IF/Amot cKO MuSCs_DAPI.tif
- __MACOSX/Figure 2/2J Mpp7 expression in Con Amot cKO/Amot cKO IF/._Amot cKO MuSCs_DAPI.tif
- Figure 2/2J Mpp7 expression in Con Amot cKO/Amot cKO IF/Amot cKO MuSCs_MPP7.tif
- __MACOSX/Figure 2/2J Mpp7 expression in Con Amot cKO/Amot cKO IF/._Amot cKO MuSCs_MPP7.tif
- Figure 2/2J Mpp7 expression in Con Amot cKO/Amot cKO IF/Amot cKO MuSCs_MPP7_5X.tif
- Figure 2/2K Amot expression in Con Mpp7 cKO/Con IF/Control MuSCs 5X_AMOT.tif
- __MACOSX/Figure 2/2K Amot expression in Con Mpp7 cKO/Con IF/._Control MuSCs 5X_AMOT.tif
- Figure 2/2K Amot expression in Con Mpp7 cKO/Con IF/Control MuSCs_AMOT.tif
- __MACOSX/Figure 2/2K Amot expression in Con Mpp7 cKO/Con IF/._Control MuSCs_AMOT.tif
- Figure 2/2K Amot expression in Con Mpp7 cKO/Con IF/.DS_Store
- __MACOSX/Figure 2/2K Amot expression in Con Mpp7 cKO/Con IF/._.DS_Store
- Figure 2/2K Amot expression in Con Mpp7 cKO/Con IF/Control MuSCs_DAPI.tif
- __MACOSX/Figure 2/2K Amot expression in Con Mpp7 cKO/Con IF/._Control MuSCs_DAPI.tif
- Figure 2/2K Amot expression in Con Mpp7 cKO/Mpp7 cKO IF/Mpp7cKO MuSCs_AMOT.tif
- __MACOSX/Figure 2/2K Amot expression in Con Mpp7 cKO/Mpp7 cKO IF/._Mpp7cKO MuSCs_AMOT.tif
- Figure 2/2K Amot expression in Con Mpp7 cKO/Mpp7 cKO IF/.DS_Store
- __MACOSX/Figure 2/2K Amot expression in Con Mpp7 cKO/Mpp7 cKO IF/._.DS_Store
- Figure 2/2K Amot expression in Con Mpp7 cKO/Mpp7 cKO IF/Mpp7cKO MuSCs_DAPI.tif
- __MACOSX/Figure 2/2K Amot expression in Con Mpp7 cKO/Mpp7 cKO IF/._Mpp7cKO MuSCs_DAPI.tif
- Figure 2/2K Amot expression in Con Mpp7 cKO/Mpp7 cKO IF/Mpp7cKO MuSCs 5X_AMOT.tif
- __MACOSX/Figure 2/2K Amot expression in Con Mpp7 cKO/Mpp7 cKO IF/._Mpp7cKO MuSCs 5X_AMOT.tif
