# Supplementary material for: The L27 domain of MPP7 enhances TAZ-YY1 cooperation to renew muscle stem cells
Source: EMBO Rep. 2024 Nov 4;25(12):5667–86. doi: 10.1038/s44319-024-00305-4 (PMC11624273; doi:10.1038/s44319-024-00305-4)
Supplement: Supplementary file 5 — Source data Fig. 2 [file 44319_2024_305_MOESM5_ESM.zip › Figure 2/2F Con Amot CSA/Original measurements of regenerated myofiber cross sectional area of 5 dpi in Con and Amot cKO.xlsx]

## Sheet: YFP 5 dpi
cross section area (um2)
mouse number	1#	#2	#3	#4	5#
	726.463	495.734	741.602	715.85	706.236
	471.698	923.085	515.828	874.609	510.252
	900.756	257.606	940.181	606.953	612.791
	190.794	359.861	383.315	662.135	454.479
	642.07	805.839	496.606	628.973	615.301
	649.048	910.667	646.725	503.77	856.005
	395.52	321.119	540.897	675.268	431.866
	314.535	527.991	657.357	582.022	657.73
	572.311	536.772	514.084	364.645	407.602
	682.283	595.502	840.775	609.755	417.092
	733.791	322.629	622.783	616.475	377.724
	582.206	618.424	624.803	1001.34	664.401
	806.188	294.327	476.087	840.747	483.609
	1024.1	506.132	526.906	415.098	370.854
	829.433	363.901	577.322	305.786	612.725
	590.725	189.69	423.843	551.356	406.435
	719.554	339.172	341.213	674.611	374.421
	831.417	692.612	749.172	539.273	654.449
	548.529	687.211	182.312	398.069	331.463
	465.35	520.357	542.896	559.849	540.791
	406.116	530.096	875.221	774.665	559.33
	391.133	374.703	541.514	438.038	522.692
	370.618	967.759	457.226	876.294	318.825
	488.805	496.181	1442.32	747.786	426.208
	1403.96	506.344	497.414	262.118	825.377
	507.009	266.494	653.062	585.765	535.727
	718.178	464.498	868.885	1345.04	607.242
	301.349	1557.31	705.476	455.045	578.927
	547.548	291.925	253.034	708.342	622.391
	1034.16	321.885	800.885	561.665	700.886
	478.863	405.492	193.199	571.975	440.366
	715.75	1045.6	440.386	244.629	673.671
	579.056	609.047	289.331	354.795	328.072
	610.213	583.169	933.866	613.476	741.069
	424.437	866.525	455.589	479.758	653.745
	481.313	456.078	384.335	323.91	501.995
	557.327	329.582	722.912	1150.45	333.445
	330.942	477.958	800.119	359.632	669.422
	485.584	273	473.45	283.81	579.257
	835.338	775.22	834.183	327.828	622.369
	622.559	339.533	446.765	429.501	479.778
	379.697	574.366	391.331	833.305	395.294
	701.724	184.757	506.089	295.411	406.744
	547.525	889.319	347.72	425.649	477.312
	558.611	707.262	591.398	717.732	513.202
	530.441	567.838	586.72	948.659	579.279
	549.416	481.977	645.577	769.631	653.194
	584.4	610.769	359.734	686.891	348.263
	534.596	733.905	981.687	601.722	271.684
	354.841	520.74	710.09	155.016	421.65
	648.115	440.215	978.604	483.895	453.444
	371.622	510.789	687.189	366.659	475.22
	601.858	312.848	235.322	882.204	689.965
	703.638	386.887	795.165	602.663	516.923
	846.89	928.316	640.176	742.642	467.404
	589.371	682.469	402.388	580.227	455.932
	396.08	646.385	712.004	321.502	806.441
	1522.22	731.226	708.41	546.168	661.187
	502.178	485.4	854.957	605.531	424.424
	303.94	338.343	248.718	482.187	487.573
	482.48	367.537	577.364	649.593	612.57
	653.646	660.823	703.201	783.486	526.611
	254.998	696.035	564.989	636.81	497.393
	720.091	774.284	633.521	609.755	553.606
	483.344	328.136	422.801	426.699	692.497
	1054.04	514.148	842.816	769.105	376.292
	541.55	1158.79	467.241	434.601	578.332
	334.07	496.287	402.579	469.164	630.559
	507.523	630.629	434.453	679.471	613.231
	311.454	815.067	362.71	287.881	702.471
	568.39	930.931	303.471	319.182	300.66
	350.103	212.995	895.698	166.727	313.937
	661.208	652.87	804.372	298.76	511.088
	980.924	514.212	353.907	465.858	403.067
	493.589	722.231	689.273	376.399	648.042
	391.156	702.69	560.609	732.529	472.424
	849.271	611.96	508.96	278.447	312.637
	400.281	674.772	742.814	663.383	530.53
	447.729	566.499	782.428	765.997	539.25
	746.394	700.819	534.965	588.085	490.083
	455.081	532.817	886.874	554.946	426.978
	699.6	227.709	750.703	733.448	580.622
	643.214	667.521	821.999	453.666	777.686
	729.52	1029.57	548.297	1431.02	633.202
	586.827	335.621	684.765	413.216	555.807
	614.017	393.053	405.11	417.769	688.115
	710.616	467.156	335.982	1010.65	536.717
	269.888	403.579	526.332	822.536	842.067
	830.81	409.575	780.557	391.152	509.063
	468.034	703.902	291.351	286.436	722.376
	351.714	549.637	561.119	695.865	431.448
	352.927	747.535	730.609	607.676	472.909
	435.85	312.146	816.088	445.655	336.836
	701	661.929	419.675	497.247	512.982
	262.98	1001.21	302.641	675.071	524.673
	452.63	788.233	584.445	313.513	526.589
	510.86	674.601	500.369	1035.14	537.29
	650.099	408.001	522.186	313.316	437.481
	548.809	969.694	674.963	238.215	569.062
	367.887	910.986	714.768	331.155	963.145
	464.72	279.762	689.954	848.78	536.519
	548.622	684.85	816.003	174.979	616.556
	699.483	860.805	328.668	392.4	449.503
	671.08	477.873	561.183	584.627	514.193
	877.02	752.957	889.085	569.677	280.359
	546.848	532.456	937.629	348.097	704.233
	1304.28	509.725	628.269	530.956	513.466
	1125.79	909.562	858.338	427.29	484.644
	500.778	1162.17	357.501	593.601	276.88
	616.911	684.213	598.138	358.253	479.602
	360.652	700.755	559.737	254.588	488.453
	659.854	565.308	567.54	235.764	381.665
	448.919		665.309		603.389
	965.731				374.399
	409.804				393.797
	784.973				357.599
	782.756				760.533
	397.574				319.507
	499.074				342.274
	290.66				409.122
Average CSA	591.869	589.174	598.537	557.656	529.719

## Sheet: Amot cKO 5 dpi
cross section area (um2)
mouse number	1#	2#	3#	4#	5#
	303.588	236.146	50.3558	104.411	116.058
	231.654	195.258	54.253	89.8346	80.4548
	208.887	177.489	70.2603	307.617	143.955
	219.897	179.141	205.717	155.251	53.8567
	222.363	377.966	117.468	150.121	144.748
	232.293	140.719	46.7668	61.453	132.858
	123.699	251.207	88.8878	230.575	86.4438
	166.722	221.812	92.4988	140.455	89.7465
	149.394	223.045	79.3539	415.639	73.8273
	294.032	135.655	258.891	105.93	110.069
	189.379	330.538	80.4107	135.677	177.776
	156.33	173.328	86.1355	118.458	137.9
	193.034	166.15	92.719	79.4419	123.368
	160.073	142.26	130.172	68.3447	100.315
	186.627	262.986	220.579	96.6162	91.4859
	124.712	289.166	123.038	90.1428	135.655
	203.493	151.838	240.506	74.752	107.691
	123.523	248.498	91.7061	84.4621	264.351
	169.034	180.88	113.68	81.908	118.855
	128.168	158.906	65.7025	126.649	94.8768
	187.089	153.093	113.702	142.833	98.3556
	148.998	206.994	179.801	223.067	210.561
	265.518	360.373	253.276	303.764	88.8217
	197.878	286.59	108.924	91.3098	109.695
	193.695	473.679	132.264	276.395	153.445
	191.625	230.752	113.174	72.3741	180.704
	330.274	278.707	275.977	210.319	109.167
	210.186	385.606	229.496	233.768	116.477
	103.156	231.83	245.834	233.768	219.236
	270.737	265.893	164.631	66.3631	78.9796
	181.21	452.586	158.752	226.876	247.86
	50.62	233.13	125.13	306.406	163.508
	68.8291	140.543	164.895	57.5998	177.665
	184.051	145.453	187.331	32.543	137.482
	187.155	202.216	144.22	86.3777	176.476
	111.016	215.757	215.361	67.2879	142.436
	250.37	165.005	425.481	44.3228	144.242
	332.432	318.252	142.899	49.3209	151.662
	177.445	225.996	240.528	99.963	96.1978
	390.714	326.883	115.376	171.676	119.493
	206.157	229.012	95.4052	222.693	190.238
	197.68	242.641	231.522	113.042	46.4365
	177.71	220.557	150.825	152.366	78.1649
	319.948	339.808	141.688	190.436	241.937
	179.273	173.856	249.621	143.009	78.341
	257.548	192.418	171.809	116.939	92.2786
	167.933	184.557	94.3263	160.976	183.434
	201.137	200.146	161.46	1025.48	127.772
	159.368	211.397	143.317	315.786	233.9
	395.404	309.004	131.185	208.051	209.372
	199.86	225.445	134.51	404.894	316.072
	326.575	135.434	132.946	184.249	292.249
	160.733	226.018	78.9575	95.4492	222.671
	129.534	148.777	82.9649	54.253	98.2455
	358.722	215.03	83.3172	85.8713	83.5153
	274.942	210.341	116.256	72.286	128.829
	334.458	151.992	85.585	144.11	67.7502
	223.574	233.68	96.7703	91.508	211.265
	198.363	196.535	39.5668	93.0713	77.064
	156.418	315.742	122.466	179.053	175.772
	145.519	136.623	113.658	93.6878	426.252
	207.985	104.301	84.9465	161.306	101.945
	380.828	275.096	77.3942	117.732	143.273
	191.251	156.836	119.295	78.4511	206.443
	213.709	157.981	142.04	93.1813	317.724
	84.7263	220.315	100.602	168.836	172.117
	242.751	311.206	219.368	82.8988	116.565
	249.291	351.874	81.3795	196.227	49.2989
	239.779	267.236	59.009	109.805	124.249
	213.886	243.5	274.81	98.6419	79.0016
	214.964	212.41	156.55	213.533	141.115
	252.241	104.587	122.642	199.111	158.311
	426.868	234.385	201.974	197.482	86.1135
	348.968	183.985	121.761	84.7483	247.662
	671.249	189.379	249.511	127.508	194.531
	284.256	133.211	83.4933	122.334	125.768
	256.953	56.8512	84.1098	60.3961	117.842
	282.076	74.5319	196.359	80.5649	146.003
	537.554	200.014	78.297	106.282	66.297
	149.064	164.036	58.8108	54.7154	108
	138.561	162.209	101.746	223.265	142.921
	551.514	212.983	127.794	205.364	114.583
	222.605	161.856	59.9117	158.576	72.7043
	276.373	148.425	73.4089	107.603	115.2
	135.919	223.375	82.8548	56.4108	58.3704
	352.27	208.381	100.822	211.221	190.876
	145.981	142.59	203.141	199.728	82.8548
	181.519	134.488	113.24	106.657	72.3961
	180.704	258.561	52.954	35.6256	87.4346
	223.441	356.146	210.01	171.676	74.708
	287.955	155.713	130.414	446.817	99.941
	324.99	145.893	153.467	99.6988	52.0072
	275.515	93.996	193.497	92.4768	43.9705
	187.838	211.882	168.858	73.1667	66.1209
	230.663	144.352	224.08	59.6915	55.9705
	189.511	481.364	313.826	44.4989	56.4108
	459.94	146.355	101.482	327.368	187.838
	252.506	81.4676	97.541	215.647	97.541
	273.643	232.491	108.814	127.332	112.623
	192.374	154.348	111.985	250.04	212.983
	230.223	127.706	75.897	142.612	161.856
	189.379	155.251	94.1281	81.2915
	205.475	230.994	112.623	125.878
	359.272	222.891	93.4676	66.4291
	114.781	335.316	116.124	140.389
	186.253	254.091	127.089	92.1465
	212.873	156.022	86.708	244.183
	181.453	178.172	141.974	299.493
	137.592	388.733	52.3154	227.317
	621.202	135.633	231.544	279.434
	149.262	216.528	242.311	161.064
	209.042	231.412	197.526	145.541
	74.9282	166.282	65.3282	216.528
	188.741	252.109	73.519	113.196
	156.374	259.64	83.4933	166.987
	231.192	266.443	102.231	127.045
	196.821	291.148	235.926	67.1778
		199.882	146.818	59.9778
		106.657	116.895	104.807
		251.955	114.935	115.112
		224.476
		137.042
		129.974
		259.64
		88.2493
Average CSA	228.785	214.45	137.145	153.371	136.137
