# Supplementary material for: The L27 domain of MPP7 enhances TAZ-YY1 cooperation to renew muscle stem cells
Source: EMBO Rep. 2024 Nov 4;25(12):5667–86. doi: 10.1038/s44319-024-00305-4 (PMC11624273; doi:10.1038/s44319-024-00305-4)
Supplement: Supplementary file 5 — Source data Fig. 2 [file 44319_2024_305_MOESM5_ESM.zip › Figure 2/2I Amot cell fractions/Quantifications of cells fate of force-express various Amot constructs in Amot cKO MuSCs.xlsx]

## Sheet: EV
	Pax7+	Pax7+MyoD+	MyoD+
			4
			2
			1
		1
		1
	1		1
			1
			1
		2	1
			2
		2
		2
	1		1
			3
			3
		2
			2
			2
			2
		1
	1		1
			2
		1	1
			1
			1
	1		1
			1
			1
		2	2
			1
		1
	1		1
			2
		1
			2
	2		1
			2
			1
			3
		1
	2		1
	1		1
			1
		1	1
			2
			1
		1	1
	1		2
	1		1
			2
		1
			1
			1
			2
			1
		2
			2
		1
		1	1
		1	2
			1
			1
			3
	1	1
			2
			1
	1		1
			1
			2
			2
		2
	1	1
			3
			2
		2	2
			2
			1
			2
			2
			3
	1		1
			2
	1		3
			2
		2
	1
			1
			2
			1
		2
	1	1
			3
	1
		2	2
			1
			2
			2
		2	2
		2	3
sum	20	42	131

## Sheet: Amot WT
	Pax7+	Pax7+MyoD+	MyoD+
			1
		1
		1
		2	1
		1
		1
		2
		1
			1
		2
			1
	1	1
		2
		1
		1
	1
	1
		3
			2
		1
		3
	1
	2
		1
		1
		1	1
		2
		1
		1	1
		2
	1		2
		1
			2
		2
		1
		1
		1
		1
		2
		1
	1	1
			1
		2	1
		2
		1	1
	1		1
		1
	2
		2
		2
			1
		1	1
	2	2
		2
		1
		1
	1
		2
		2
	1	2
		2	1
		1
	2	2
	1	2
		2
	1	1
		2
	1
	1	2
		2	1
		3
	2
		2
	2		1
		2
	1
		1	2
		1
		1
		2	1
	3		1
		1
	2
		1
		1
		1	1
	3
		1
		1	1
		2
		2
	1
	1	2
		3
	1	2
		1	2
		2
sum	37	114	29

## Sheet: Amot deltaPDM
	Pax7+	Pax7+MyoD+	MyoD+
	1
			1
			2
		1
			2
			2
			1
		1
			1
			2
	1		1
			1
			2
			1
			2
			2
		1
			1
			2
			1
			1
		1
			1
			2
			1
	1
			2
			1
			1
	1		2
		1
	1
			3
		1	2
			1
			2
			2
	1	1	2
			1
			2
		1
			2
	1	1	1
		2
		1	3
			2
			2
		2	1
	2		1
			1
		1
			1
	1	3
			1
			1
			2
	1		1
		2
		1	3
		1
			2
			2
		2	2
			1
			1
		1
			1
		1
			1
	2
		1	1
			2
			3
			3
			1
			2
	1		1
			2
		1	1
	1		3
		1	3
			2
	1	1
			2
	1		3
			2
			2
	1	1	3
		1
		2	2
	2	1
			3
			3
		2
		1
sum	20	38	126
