# Supplementary material for: The L27 domain of MPP7 enhances TAZ-YY1 cooperation to renew muscle stem cells
Source: EMBO Rep. 2024 Nov 4;25(12):5667–86. doi: 10.1038/s44319-024-00305-4 (PMC11624273; doi:10.1038/s44319-024-00305-4)
Supplement: Supplementary file 5 — Source data Fig. 2 [file 44319_2024_305_MOESM5_ESM.zip › Figure 2/2H Con Amot EdU/Original Pax7+EDU+ cell number vs. Pax7+ cell number quantification of 5 dpi in Con and Amot cKO mice.xlsx]

## Sheet: YFP 
1#	GFP+	GFP+EdU+	EdU+ fraction
	33	26	0.787879
	38	21	0.552632
	15	9	0.6
	46	33	0.717391
	32	24	0.75
2#	GFP+	GFP+EdU+
	38	24	0.631579
	43	30	0.697674
	29	16	0.551724
	34	19	0.558824
	35	26	0.742857
3#	GFP+	GFP+EdU+
	52	30	0.576923
	32	18	0.5625
	51	27	0.529412
	36	26	0.722222
	19	12	0.631579
4#	GFP+	GFP+EdU+
	56	37	0.660714
	75	46	0.613333
	65	39	0.6
	30	18	0.6
	56	36	0.642857
5#	GFP+	GFP+EdU+
	21	11	0.52381
	24	13	0.541667
	19	12	0.631579
	23	13	0.565217
	23	11	0.478261

## Sheet: Amot cKO 5 dpi
1#	GFP+	GFP+EdU+	EdU+ fraction
	17	4	0.235294
	19	3	0.157895
	22	2	0.0909091
	21	2	0.0952381
	20	3	0.15
2#	GFP+	GFP+EdU+
	10	3	0.3
	10	2	0.2
	13	1	0.0769231
	14	2	0.142857
	15	3	0.2
3#	GFP+	GFP+EdU+
	20	5	0.25
	25	2	0.08
	26	3	0.115385
	16	3	0.1875
	21	3	0.142857
4#	GFP+	GFP+EdU+
	18	3	0.166667
	22	3	0.136364
	19	4	0.210526
	17	3	0.176471
	21	3	0.142857
5#	GFP+	GFP+EdU+
	19	5	0.263158
	25	2	0.08
	28	3	0.107143
	19	3	0.157895
	21	3	0.142857
