# Supplementary material for: The L27 domain of MPP7 enhances TAZ-YY1 cooperation to renew muscle stem cells
Source: EMBO Rep. 2024 Nov 4;25(12):5667–86. doi: 10.1038/s44319-024-00305-4 (PMC11624273; doi:10.1038/s44319-024-00305-4)
Supplement: Supplementary file 5 — Source data Fig. 2 [file 44319_2024_305_MOESM5_ESM.zip › Figure 2/2J Mpp7 expression in Con Amot cKO/Figure 2J. Quantification of MPP7 expression in Control and Amot cKO MuSCs.xlsx]

## Sheet: Sheet1
Con	Amot cKO
11.32	9.76
11.38	10.31
11.4	10.34
11.47	10.34
11.7	10.35
11.71	10.39
11.73	10.41
11.8	10.46
11.81	10.65
11.91	10.8
12.05	10.8
12.22	11.04
12.23	11.45
12.44	11.51
12.55	11.55
12.55	11.6
12.79	11.66
12.8	11.86
13.2	12.2
13.37	12.47
13.41	12.85
13.54	13.18
13.55	13.24
13.67	13.56
13.72	13.74
13.94	14.08
14.28	14.26
14.46	14.28
14.76	14.44
14.77	14.51
14.88	14.69
15.33	14.81
15.43	14.85
15.45	15.33
15.52	15.53
15.72	15.66
16.26	15.75
16.41	15.88
16.49	15.98
16.54	16.38
16.63	16.42
16.64	16.45
16.74	16.53
17.15	16.68
17.15	16.81
17.19	16.9
17.43	17.2
17.46	17.39
17.47	17.83
18.09	18.06
18.14	18.16
18.3	18.21
18.3	18.39
18.54	18.56
18.7	18.65
18.81	18.69
18.9	18.79
19.01	18.95
19.03	18.97
19.24	19.01
19.31	19.31
19.35	19.39
19.41	19.55
19.44	19.95
19.57	19.99
19.61	20.15
19.71	20.17
19.81	20.99
19.85	21.75
19.9	21.97
19.9	22.04
20.11	22.27
20.41	22.39
20.5	22.44
20.63	22.47
20.8	23.06
20.91	23.11
20.92	23.13
21.07	23.14
21.08	23.35
21.24	23.6
21.31	23.7
21.37	23.72
21.57	23.85
21.63	24.05
21.78	24.5
21.95	24.62
22.03	25.03
22.07	25.08
22.1	25.21
22.41	25.37
22.49	25.46
22.82	25.59
22.89	26.11
23.07	26.19
23.62	26.24
23.74	26.24
23.75	26.27
24.07	26.91
24.14	27.21
24.15	27.3
24.21	27.77
24.3	27.82
24.38	27.85
24.62	27.99
24.64	28.11
24.95	28.22
24.97	28.26
25.09	28.33
25.21	28.45
25.36	28.59
25.4	29.74
25.54	29.84
25.62	30.88
25.62	31.6
25.9	31.96
25.92	32.24
26.42	33.13
26.79	33.15
26.81	33.35
27.21	34.07
28.39	34.17
28.42	34.18
28.71	34.77
28.77	35.04
29.16	35.58
30.05	35.93
30.09	35.96
30.25	36.09
30.36	37.68
30.81	38.67
31.57	38.75
32.6	39.25
33.79	40.51
34.12	40.69
34.34	40.69
35.35	40.79
36.1	40.93
36.16	41.16
37.01	41.5
37.32	43.93
37.77	47.25
38.31	48.3
38.97	48.64
39.73	50.46
40.7	52.37
41.29	57.7
45.71	60.82
54.17	62.22
59.93	68.64
44.62	33.62
17.19	39.1
40.95	44.44
45.43	33.62
27.72	32.39
38.89	39.77
37.53	39.76
10.93	24.73
38.78	19
42.12	19.85
40.9	25.75
41.51	18.19
23.04	12.18
41.69	41.93
49.32	32.87
36.86	42.74
47.84	49.92
43.63	22.33
39.67	35.14
35.67	42.32
43.96	46.32
46.7	14.41
46.67	42.79
45.77	49.48
48.06	31.27
45.44	33.07
35.84	30.05
49.66	32.32
52.61	29.86
47.89	22.84
43.07	42.32
43.37	46.32
46.99	14.41
37.11	42.79
48.08	49.48
26.36	31.27
54.2	33.07
43.17	30.05
33.8	32.32
39.1	49.01
50	24.32
35.86	37.71
45.99	54.22
49.38	53.24
28.65	43.71
35.66	27.43
42.16	51.96
47.46	30.19
29.86	46.73
22.84	30.85
