# Supplementary material for: The L27 domain of MPP7 enhances TAZ-YY1 cooperation to renew muscle stem cells
Source: EMBO Rep. 2024 Nov 4;25(12):5667–86. doi: 10.1038/s44319-024-00305-4 (PMC11624273; doi:10.1038/s44319-024-00305-4)
Supplement: Supplementary file 5 — Source data Fig. 2 [file 44319_2024_305_MOESM5_ESM.zip › Figure 2/2C Cell fractions/2C Quantifications of cells fate of force-express various Mpp7 constructs in Mpp7 cKO MuSCs.xlsx]

## Sheet: Mpp7cKO+EV
	Pax7+	Pax7+MyoD+	MyoD+
		1
			1
			3
			1
			1
		1
		1
			1
	1		2
			1
		1
	1		2
			2
		1	1
			2
			1
		1	1
			1
			1
			2
		1
			2
		2
		2
	1		1
		1
		1	1
			1
	1
		2
			1
			1
			4
		2	1
	2		1
			1
			1
		1	1
			2
			1
			2
			1
			1
			1
			1
	1		1
			2
		1
			2
			4
			2
			2
		2
		1
		2	2
			2
			1
	1		1
	1
			2
			2
			1
		1
			1
		1
		1
			3
		1
			2
			1
			1
	1		2
		1
	1
			3
			2
	2		1
			2
	2		1
	1	1	1
			1
			2
		1
			3
	1
		1	2
			2
		1	2
		1	1
		2	2
			2
			1
	1		1
			1
			2
Total number	18	36	114

## Sheet: Mpp7cKO+WT
	Pax7+	Pax7+MyoD+	MyoD+
	3
		1
		2
	1	1	1
		3
		2	2
		4
		1
		2
	1	1
			2
	1
		2
		1
		1
		3	1
		3
	1	2	1
	1		1
		2
		3
	2	4
	1	1
			2
	2	1
		3
	1	2
	1
			1
		2
		1
		1
		1
	2		1
		2
		1
	1	1	1
		1
		2
		1
		3
	1
	2		1
		2
		2
		2	1
		1
		2
	1
	1		1
	1	2
		3
	1	2
		2
	1	1
		3
	1		3
		1
		3
	1	1
		1
			1
		1
	2	2
		2
		2	1
	2
			1
		2
		1
		1
	1	1
			1
		1
		2
		2
	1		1
		1
	2
		1
		2
			1
	1		2
		2
		2
	2	2
		1
		1
	1
		1
	1
		1
	1	2
	1	1
		1
		2	2
	2
Total number	45	126	29

## Sheet: Mpp7cKO+dL27
	Pax7+	Pax7+MyoD+	MyoD+
	1	1
		1
		2
		2
			1
		1
			2
	1	2
		2
		2
		2
	2		2
		1
	1	4
	1	1
		3	1
			1
	1	1
			2
		1
		3
		3
	1	1	2
		4
	1		1
	1
		1
	1
			1
		1
	1	2	1
			1
		1
		1
	1
		1
		2	1
		1	2
		2
			1
	1	3
		1	1
		1
	2		2
		1
			1
		1
		1
		1
	1		1
		2
			1
		1
	2		1
		4
			1
		3	1
		1
		3
		2
	1	1
		1
		1
		4
		1
		2
	1		1
			1
		1
	2	2	1
		1
		3
		1
	1
		2
	1	1
		2
		1
		3
		1
		2
		3
		2
		1
		1	1
		2
		3
			1
		3
		4
		1
	1
		2
Total number	26	126	33

## Sheet: Mpp7cKO+dPDZ
	Pax7+	Pax7+MyoD+	MyoD+
			3
		1	1
			2
	1
		1
			2
			2
			2
	1
		1
			3
			3
			2
			5
			3
			2
			2
			1
		1
		1
	1
			1
		1	2
			1
	1		1
		1
	1		2
			2
			2
	1	1
			1
			1
			1
			1
	1		1
			1
			1
		1
			1
			1
			1
	3		4
			3
			3
		2
			2
			1
			1
	1		1
		1
			1
	1		1
	1
		1	2
			2
			1
		1
	1		1
		1
			4
			2
	1		2
		2
		1
		2	2
			2
			1
		1	1
	1		1
		1	2
			4
			2
			2
			2
		1	3
		1	1
			2
		1
			2
	1	1	1
		2
		1	3
			2
			2
		2	1
	2		1
			1
			1
			2
		1
	2		2
		2
		2
			2
			1
		1	1
	1		1
Total number	22	37	133

## Sheet: Mpp7cKO+ddGukCSH3
	Pax7+	Pax7+MyoD+	MyoD+
	2
	2
		1
	1
			1
	1	2
		2	1
		2	1
			1
		3
	1		1
	1	2
		3
	1
		1
	2
		1
		3
		2
		1
	2		2
		1
	1
		3
	1		1
		2
		1
	1	1
		2	1
		2
	2	1
		1
	1	1
	1
			1
		1
	2
		1
		2
			1
	1		2
	2	2
		1
		1
	1		2
		1
	1		1
		1
	1	2
		3
	1
		3
			2
		2	1
		3
		2	1
		1
		3
	1	1
		1
			1
		3
	1	2
		4
		2	1
	1	3
			1
	1	2
	1	1
			1
		1
	1
		3
		3	1
	1
		2
	1	2	2
	1	2
		1
		2
	1
		2
	1		1
		2
		2	1
		4
		1
	1
		2
	1	3	1
	1	3
		4
	1
		2
		3
		1
	1	2
		2	1
			1
		1
Total number	45	136	32
