# Supplementary material for: The L27 domain of MPP7 enhances TAZ-YY1 cooperation to renew muscle stem cells
Source: EMBO Rep. 2024 Nov 4;25(12):5667–86. doi: 10.1038/s44319-024-00305-4 (PMC11624273; doi:10.1038/s44319-024-00305-4)
Supplement: Supplementary file 5 — Source data Fig. 2 [file 44319_2024_305_MOESM5_ESM.zip › Figure 2/2K Amot expression in Con Mpp7 cKO/Figure 2K. Quantification of AMOT expression in Control and Amot cKO MuSCs.xlsx]

## Sheet: Sheet1
Con	Mpp7 cKO
68.53	8.8
66.98	1.57
61.07	2.54
61.05	8.44
59.23	8.35
56.55	1.57
56.35	7.18
56.22	3.48
55.84	9.65
54.97	1.38
54.77	6.72
53.35	7.88
48.48	6
47.48	10.2
47.26	3.49
46.05	2.13
44.98	4.78
44.93	5.89
44.22	5.8
43.68	2.97
43.51	20.72
43.13	13.31
42.9	7.11
41.67	4.03
39.94	4.46
39.57	15.87
37.86	4.4
37.01	2.66
36.25	2.96
36.12	8.75
35.73	4.85
35.22	4.44
35.17	0.74
34.7	0.45
34.6	3.29
33.89	2.07
32.95	6.73
32.79	11.22
32.04	1.04
28.47	6.56
27.52	1.03
27.07	3.2
25.8	2.65
25.77	4.33
23.57	2.53
22.1	1.8
21.04	0.62
20.7	0.8
20.24	4.42
19.54	1.78
19.35	3.38
18.36	13.46
18.03	4.25
15.93	3.12
14.74	1.23
14.55	17.61
13.88	10.27
13.81	16.75
13.21	10.69
12.53	7.97
11.67	7.1
11.31	5.54
61.25	17.21
56.43	10.29
54.27	8.78
51.86	14.14
47.34	13.13
46.89	7.71
46.86	14.25
45.72	10.42
45.25	19.77
43.88	6.06
43.35	12.73
42.59	6.83
41.9	15.16
41.51	13.86
41.43	19.4
40.16	9.92
39.01	3.97
38.81	5.02
38.45	9.95
38.09	8.13
37.31	11.75
36.74	12.34
36.67	6.87
36.52	6.46
35.45	8.21
34.48	9.91
34.46	14.96
34.17	6.14
34.1	17.69
33.49	18.06
33.43	1.2
33.41	2.75
33.33	12.73
33.11	2.78
32.77	15.86
31.8	9.65
31.43	10.61
30.93	8.11
30.85	9.05
30.68	13.23
30.49	11.97
30.46	4.32
30.39	3.09
30.08	4.96
30.01	8.96
30	18.3
29.9	13.39
29.88	10.45
29.86	8.91
29.85	7
29.8	13.42
29.73	22.51
29.67	9.99
29.56	23.1
29.44	12.08
29.17	22.27
28.9	24.14
28.84	18.81
28.74	1.38
28.57	1.41
28.33	1.68
28.2	1.83
28.19	1.84
28.06	1.92
28	2.02
27.76	2.19
27.75	2.28
27.66	2.34
27.55	2.47
27.52	2.47
27.47	2.62
27.03	2.69
26.98	2.79
26.89	2.9
26.83	2.93
26.79	3.03
26.74	3.16
26.68	3.29
26.57	3.37
26.5	3.42
26.43	3.57
25.82	3.9
25.81	3.95
25.38	4
25.28	4.01
25.2	4.09
25.2	4.12
25.17	4.18
25.09	4.3
25.02	4.4
24.68	4.55
24.44	4.69
24.38	4.79
24.37	4.82
24.36	4.93
24.28	5.13
24.19	5.15
24.15	5.25
24.09	5.33
23.96	5.55
23.89	5.63
23.87	5.85
23.51	5.92
23.49	5.96
23.46	6.1
23.33	6.47
23.08	6.6
22.77	6.62
22.56	7.02
22.53	7.04
22.43	7.06
22.42	7.44
22.38	7.47
22.37	7.57
22.08	7.65
22.03	7.68
21.83	7.94
21.66	8.33
21.63	8.42
21.61	8.49
21.53	8.69
21.29	8.79
21.22	9.05
21.1	9.35
21.05	9.39
20.68	9.42
20.4	9.7
20.35	9.75
20.26	9.94
20.08	10.12
20.03	10.31
20	10.78
19.95	11.08
19.91	11.32
19.89	11.33
19.87	11.57
19.76	11.71
19.47	11.8
