# Supplementary material for: The L27 domain of MPP7 enhances TAZ-YY1 cooperation to renew muscle stem cells
Source: EMBO Rep. 2024 Nov 4;25(12):5667–86. doi: 10.1038/s44319-024-00305-4 (PMC11624273; doi:10.1038/s44319-024-00305-4)
Supplement: Supplementary file 6 — Source data Fig. 3 [file 44319_2024_305_MOESM6_ESM.zip]

Archive with 30 entries (22 files):
- Figure 3/
- Figure 3/.DS_Store
- __MACOSX/Figure 3/._.DS_Store
- Figure 3/3H/
- Figure 3/3F/
- Figure 3/3G/
- Figure 3/3I/
- Figure 3/3H/Quantifications of cells fate of force-express Carm1 constructs in Mpp7 cKO MuSCs.xlsx
- __MACOSX/Figure 3/3H/._Quantifications of cells fate of force-express Carm1 constructs in Mpp7 cKO MuSCs.xlsx
- Figure 3/3F/.DS_Store
- __MACOSX/Figure 3/3F/._.DS_Store
- Figure 3/3F/Mpp7 cKO/
- Figure 3/3F/Amot cKO/
- Figure 3/3F/Con /
- Figure 3/3G/Quantification of CARM1 expression in Control, Amot cKO, Mpp7 cKO MuSCs.xlsx
- __MACOSX/Figure 3/3G/._Quantification of CARM1 expression in Control, Amot cKO, Mpp7 cKO MuSCs.xlsx
- Figure 3/3I/Luciferase assay of V5-Mpp7 expression construct activates the Carm1-reporter.xlsx
- __MACOSX/Figure 3/3I/._Luciferase assay of V5-Mpp7 expression construct activates the Carm1-reporter.xlsx
- Figure 3/3F/Mpp7 cKO/Figure 3F. Representative images of CARM1 expression in Mpp7cKO MuSCs_DAPI.tif
- __MACOSX/Figure 3/3F/Mpp7 cKO/._Figure 3F. Representative images of CARM1 expression in Mpp7cKO MuSCs_DAPI.tif
- Figure 3/3F/Mpp7 cKO/Figure 3F. Representative images of CARM1 expression in Mpp7cKO MuSCs_CARM1.tif
- __MACOSX/Figure 3/3F/Mpp7 cKO/._Figure 3F. Representative images of CARM1 expression in Mpp7cKO MuSCs_CARM1.tif
- Figure 3/3F/Amot cKO/Amot cKO MuSCs_DAPI.tif
- __MACOSX/Figure 3/3F/Amot cKO/._Amot cKO MuSCs_DAPI.tif
- Figure 3/3F/Amot cKO/Amot cKO MuSCs_CARM1.tif
- __MACOSX/Figure 3/3F/Amot cKO/._Amot cKO MuSCs_CARM1.tif
- Figure 3/3F/Con /Control MuSCs_CARM1.tif
- __MACOSX/Figure 3/3F/Con /._Control MuSCs_CARM1.tif
- Figure 3/3F/Con /Control MuSCs_DAPI.tif
- __MACOSX/Figure 3/3F/Con /._Control MuSCs_DAPI.tif
