# Supplementary material for: The L27 domain of MPP7 enhances TAZ-YY1 cooperation to renew muscle stem cells
Source: EMBO Rep. 2024 Nov 4;25(12):5667–86. doi: 10.1038/s44319-024-00305-4 (PMC11624273; doi:10.1038/s44319-024-00305-4)
Supplement: Supplementary file 6 — Source data Fig. 3 [file 44319_2024_305_MOESM6_ESM.zip › Figure 3/3G/Quantification of CARM1 expression in Control, Amot cKO, Mpp7 cKO MuSCs.xlsx]

## Sheet: YFP
mouse (Con) #1	Carm1 intensity		mouse (Con) #2	Carm1 intensity
1	10.05		119	11.56
2	10.91		120	15.49
3	13		121	15.91
4	13.39		122	16.94
5	14.68		123	18.05
6	15.28		124	18.11
7	15.96		125	18.25
8	16.39		126	18.26
9	16.43		127	19.31
10	16.57		128	19.61
11	16.65		129	19.65
12	16.82		130	19.81
13	16.82		131	20.56
14	17.18		132	21.45
15	17.18		133	21.61
16	17.99		134	21.65
17	18		135	22.04
18	18.4		136	22.21
19	18.59		137	23.17
20	18.69		138	23.23
21	19		139	23.26
22	19.05		140	23.3
23	19.35		141	23.53
24	19.79		142	23.66
25	19.9		143	24.04
26	20.15		144	24.22
27	20.42		145	24.26
28	20.43		146	24.52
29	20.8		147	24.57
30	20.89		148	24.69
31	21.36		149	24.87
32	21.36		150	25.25
33	21.5		151	25.41
34	21.56		152	25.42
35	21.73		153	25.46
36	21.94		154	25.98
37	21.96		155	26.14
38	21.99		156	26.17
39	22.02		157	26.24
40	22.27		158	26.26
41	22.31		159	26.29
42	22.56		160	27.01
43	22.69		161	27.11
44	23.06		162	27.43
45	23.46		163	27.7
46	23.48		164	27.84
47	23.5		165	28.02
48	23.55		166	28.13
49	23.57		167	28.19
50	23.62		168	28.23
51	24.1		169	28.34
52	24.17		170	28.36
53	24.27		171	28.56
54	24.29		172	28.71
55	24.3		173	28.86
56	24.33		174	29.06
57	24.36		175	29.45
58	24.53		176	29.46
59	24.71		177	29.47
60	24.74		178	29.57
61	24.79		179	29.93
62	24.86		180	30
63	24.86		181	30.04
64	24.98		182	30.36
65	25.04		183	30.54
66	25.17		184	30.59
67	25.23		185	30.79
68	25.36		186	30.81
69	25.66		187	31.09
70	25.84		188	31.14
71	26.69		189	31.22
72	26.89		190	31.44
73	26.89		191	32.51
74	27.1		192	32.56
75	27.72		193	32.61
76	27.76		194	33.18
77	27.84		195	33.36
78	27.91		196	33.39
79	27.95		197	33.56
80	28		198	33.88
81	28.17		199	33.97
82	28.21		200	34.54
83	28.35		201	34.73
84	28.73		202	35.19
85	28.79		203	35.43
86	28.9		204	36.24
87	29.04		205	36.46
88	29.36		206	36.76
89	29.59		207	36.77
90	29.76		208	36.82
91	30.01		209	37.09
92	30.17		210	37.2
93	30.34		211	37.92
94	31.38		212	38.25
95	31.59		213	39.23
96	31.81		214	40.28
97	32.66		215	42.15
98	32.79		216	42.74
99	33.12		217	42.83
100	34.86		218	43.7
101	35.05		219	50.19
102	36.23		220	57.43
103	36.76
104	39.09
105	39.26
106	40.09
107	40.8
108	41.17
109	41.75
110	42.24
111	43.99
112	46.5
113	46.83
114	47.34
115	47.8
116	51.93
117	53.28
118	68.52

## Sheet: Mpp7cko
mouse (Mpp7 cKO) #1	Carm1 intensity		mouse (Mpp7 cKO) #2	Carm1 intensity
1	3.13		111	19.42
2	7.08		112	7.33
3	2.92		113	5.15
4	7.35		114	13.24
5	3.92		115	5.27
6	14.14		116	13.25
7	3.92		117	17.85
8	6.55		118	11.37
9	2.69		119	5.64
10	1.45		120	14.84
11	2.99		121	6.66
12	4.26		122	11.06
13	8.15		123	17.12
14	9.09		124	15.27
15	4.11		125	9.07
16	3.97		126	9.01
17	6.03		127	13.57
18	6		128	2.94
19	9.07		129	5.56
20	5.37		130	10.8
21	3.78		131	4.62
22	9.35		132	10.26
23	3.29		133	4.43
24	4.2		134	7.91
25	4.06		135	4.78
26	2.34		136	9.54
27	5.91		137	11.37
28	3.42		138	6.79
29	6.77		139	19.06
30	10.23		140	6.84
31	4.34		141	8.63
32	3.78		142	7.13
33	15.32		143	13.53
34	5		144	3.82
35	9.31		145	5.11
36	8.69		146	16.25
37	11.86		147	16.56
38	4.89		148	24.73
39	7.1		149	22.04
40	3.29		150	16.79
41	5.76		151	11.27
42	10.33		152	16.1
43	5.19		153	0.18
44	10.65		154	0.21
45	3.82		155	2.43
46	2.63		156	10.68
47	1.31		157	11.76
48	1.55		158	4.51
49	1.23		159	10.16
50	1.17		160	5.09
51	5.76		161	13.27
52	2.31		162	4.55
53	4.8		163	2.38
54	1.29		164	6.42
55	1.31		165	0.35
56	4.19		166	0.92
57	0.56		167	1.92
58	3.81		168	3.06
59	14.95		169	4.37
60	11.06		170	3.46
61	8.03		171	1.33
62	2.04		172	1.66
63	0.4		173	2.99
64	5.52		174	9.95
65	2.78		175	1.58
66	8		176	2.46
67	4.86		177	5.69
68	1.19		178	4.21
69	0.98		179	3.03
70	0.04		180	2.25
71	0.05		181	11.51
72	0.3		182	6.5
73	4.39		183	11.82
74	3.12		184	18.08
75	1.96		185	0.84
76	3.97		186	1.82
77	0.03		187	1.52
78	6.35		188	0.68
79	7.15		189	8.46
80	1.84		190	3.43
81	6.08		191	15.64
82	2.14		192	3.5
83	4.45		193	5.77
84	10.8		194	3.7193
85	12.1		195	6.03
86	10.79		196	8.39
87	1.46		197	5.59
88	9.25		198	13.51
89	6.41		199	9.25
90	5.07		200	1.18
91	7.57
92	10.06
93	11.1
94	15.5
95	12.06
96	1.77
97	0.25
98	0.24
99	7.7
100	3.67
101	2.25
102	17.82
103	23.67
104	15.26
105	4.4
106	8.49
107	10.07
108	4.34
109	7.11
110	7.36
111	11.76
112	12.14
113	7.44
114	9.76
115	16.34
116	16.75
117	6.63
118	5.32
119	10.03
120	5.2
121	7.31
122	5.16
123	23.98
124	23.66
125	4.9
126	4.03
127	8.77
128	5.64
129	0.45
130	3.15
131	2.93
132	6.08
133	0.89
134	0.45

## Sheet: Amot cKO
mouse (Amot cKO) #1	Carm1 intensity		mouse (Amot cKO) #2	Carm1 intensity		mouse (Amot cKO) #3	Carm1 intensity
1	37.34		67	0.34		169	9.22
2	32.23		68	1.15		170	2.64
3	28.21		69	1.43		171	5.28
4	23.9		70	2.65		172	3.36
5	23.15		71	2.06		173	3.33
6	21.86		72	1.38		174	2.54
7	21.74		73	1.07		175	5.73
8	20.56		74	0.39		176	5.44
9	19.3		75	2.65		177	6.93
10	19.17		76	6.66		178	5.41
11	18.85		77	6.46		179	5.67
12	18.31		78	5.15		180	4.41
13	18.06		79	7.79		181	2.56
14	18.05		80	0.78		182	3.11
15	16.17		81	1.57		183	3.1
16	15.67		82	0.7		184	2.13
17	14.87		83	0.24		185	6.06
18	14.05		84	1.13		186	6.16
19	13.78		85	6.75		187	5.69
20	13.67		86	0.52		188	4.3
21	13.09		87	5.28		189	3.02
22	13.02		88	2.94		190	3.35
23	12.89		89	3.78		191	4.19
24	12.67		90	1.14		192	6.19
25	12.55		91	2.08		193	4.08
26	12.52		92	0.73		194	2.5
27	12.23		93	7.13		195	1.93
28	11.7		94	0.68		196	3.26
29	11.64		95	7.51		197	4.79
30	11.61		96	0.63		198	4.16
31	11.59		97	2.19		199	9.74
32	10.97		98	0.2		200	1.4
33	10.85		99	5.47		201	5.18
34	10.62		100	0.93		202	5.8
35	10.57		101	4.16		203	3.4
36	10.47		102	7.91		204	4.75
37	10.3		103	1.76		205	12.89
38	10.18		104	0.43		206	6.15
39	10.02		105	1.33		207	3.95
40	9.74		106	5.21		208	5.14
41	9.43		107	1.54		209	3.89
42	9.39		108	6.64		210	6.82
43	9.22		109	7.39		211	4.14
44	9.19		110	18.85		212	5.47
45	9.04		111	0.3		213	5.88
46	8.54		112	0.78		214	4.59
47	8.34		113	7.83		215	7.7
48	8.22		114	37.34		216	9.04
49	8.2		115	6.08		217	3.76
50	7.91		116	1.27		218	6.25
51	7.89		117	8.22		219	3.96
52	7.88		118	5.25		220	3.38
53	7.83		119	19.3
54	7.79		120	7.27
55	7.7		121	12.23
56	7.59		122	16.17
57	7.54		123	0.63
58	7.53		124	0.17
59	7.52		125	0.7
60	7.51		126	0.99
61	7.5		127	1.02
62	7.39		128	1.97
63	7.27		129	1.35
64	7.13		130	0.83
65	6.99		131	2.03
66	6.93		132	1.05
			133	1.14
			134	1.84
			135	1.47
			136	1.01
			137	6.31
			138	28.21
			139	0.69
			140	5.33
			141	3.36
			142	14.87
			143	13.78
			144	1.32
			145	0.88
			146	0.78
			147	1.35
			148	4
			149	0.72
			150	0.82
			151	0.69
			152	0.98
			153	1.08
			154	7.89
			155	7.52
			156	14.05
			157	0.7
			158	1.31
			159	11.64
			160	2
			161	2.05
			162	3.28
			163	1.08
			164	3.45
			165	13.02
			166	1.77
			167	1.41
			168	2
