# Supplementary material for: The L27 domain of MPP7 enhances TAZ-YY1 cooperation to renew muscle stem cells
Source: EMBO Rep. 2024 Nov 4;25(12):5667–86. doi: 10.1038/s44319-024-00305-4 (PMC11624273; doi:10.1038/s44319-024-00305-4)
Supplement: Supplementary file 6 — Source data Fig. 3 [file 44319_2024_305_MOESM6_ESM.zip › Figure 3/3I/Luciferase assay of V5-Mpp7 expression construct activates the Carm1-reporter.xlsx]

## Sheet: Sheet1
	EV	Mpp7
fold change	1	14.45
	1	13.99
	1	12.22
