# Supplementary material for: The L27 domain of MPP7 enhances TAZ-YY1 cooperation to renew muscle stem cells
Source: EMBO Rep. 2024 Nov 4;25(12):5667–86. doi: 10.1038/s44319-024-00305-4 (PMC11624273; doi:10.1038/s44319-024-00305-4)
Supplement: Supplementary file 7 — Source data Fig. 4 [file 44319_2024_305_MOESM7_ESM.zip]

Archive with 91 entries (76 files):
- Figure 4 /
- Figure 4 /.DS_Store
- __MACOSX/Figure 4 /._.DS_Store
- Figure 4 /4E/
- Figure 4 /4C/
- Figure 4 /4D/
- Figure 4 /4A/
- Figure 4 /4F/
- Figure 4 /4H/
- Figure 4 /4I/
- Figure 4 /4G/
- Figure 4 /4E/blotting Flag-M7.tif
- __MACOSX/Figure 4 /4E/._blotting Flag-M7.tif
- Figure 4 /4E/blotting Ha-Amot.tif
- __MACOSX/Figure 4 /4E/._blotting Ha-Amot.tif
- Figure 4 /4E/blotting V5-Taz.tif
- __MACOSX/Figure 4 /4E/._blotting V5-Taz.tif
- Figure 4 /4E/Quantification of co-IP.xlsx
- __MACOSX/Figure 4 /4E/._Quantification of co-IP.xlsx
- Figure 4 /4C/.DS_Store
- __MACOSX/Figure 4 /4C/._.DS_Store
- Figure 4 /4C/Mpp7 cKO/
- Figure 4 /4C/Amot cKO/
- Figure 4 /4C/TAZ expression in Con Mpp7_cKO Amot_cKO MuSCs.xlsx
- __MACOSX/Figure 4 /4C/._TAZ expression in Con Mpp7_cKO Amot_cKO MuSCs.xlsx
- Figure 4 /4C/Control/
- Figure 4 /4D/.DS_Store
- __MACOSX/Figure 4 /4D/._.DS_Store
- Figure 4 /4D/Mpp7 cKO/
- Figure 4 /4D/Amot cKO/
- Figure 4 /4D/Con/
- Figure 4 /4D/YAP expression in Con Mpp7_cKO Amot_cKO MuSCs.xlsx
- __MACOSX/Figure 4 /4D/._YAP expression in Con Mpp7_cKO Amot_cKO MuSCs.xlsx
- Figure 4 /4A/.DS_Store
- __MACOSX/Figure 4 /4A/._.DS_Store
- Figure 4 /4A/4A Yap 5 dpi.jpg
- __MACOSX/Figure 4 /4A/._4A Yap 5 dpi.jpg
- Figure 4 /4A/2A YapTaz 2cKO.jpg
- __MACOSX/Figure 4 /4A/._2A YapTaz 2cKO.jpg
- Figure 4 /4A/Quantification of cross section area of Yap YapTaz cKO 5 dpi.xlsx
- __MACOSX/Figure 4 /4A/._Quantification of cross section area of Yap YapTaz cKO 5 dpi.xlsx
- Figure 4 /4F/Luciferase assay TEAD reporter co-transfected with Taz Mpp7 Amot .xlsx
- __MACOSX/Figure 4 /4F/._Luciferase assay TEAD reporter co-transfected with Taz Mpp7 Amot .xlsx
- Figure 4 /4H/Quantification of CARM1 expression in forced expression of Taz TazS89A in Mpp7 cKO MuSCs.xlsx
- __MACOSX/Figure 4 /4H/._Quantification of CARM1 expression in forced expression of Taz TazS89A in Mpp7 cKO MuSCs.xlsx
- Figure 4 /4I/.DS_Store
- __MACOSX/Figure 4 /4I/._.DS_Store
- Figure 4 /4I/Quantifications of cells fate of force-express Taz S89A constructs in Mpp7 cKO MuSCs.xlsx
- __MACOSX/Figure 4 /4I/._Quantifications of cells fate of force-express Taz S89A constructs in Mpp7 cKO MuSCs.xlsx
- Figure 4 /4G/Relative activities of WT and TEAD-binding site mutated Carm1-reporters.xlsx
- __MACOSX/Figure 4 /4G/._Relative activities of WT and TEAD-binding site mutated Carm1-reporters.xlsx
- Figure 4 /4C/Mpp7 cKO/Mpp7 cKO_TAZ 5X.tif
- __MACOSX/Figure 4 /4C/Mpp7 cKO/._Mpp7 cKO_TAZ 5X.tif
- Figure 4 /4C/Mpp7 cKO/Mpp7 cKO_TAZ .tif
- __MACOSX/Figure 4 /4C/Mpp7 cKO/._Mpp7 cKO_TAZ .tif
- Figure 4 /4C/Mpp7 cKO/Mpp7 cKO_DAPI.tif
- __MACOSX/Figure 4 /4C/Mpp7 cKO/._Mpp7 cKO_DAPI.tif
- Figure 4 /4C/Amot cKO/.DS_Store
- __MACOSX/Figure 4 /4C/Amot cKO/._.DS_Store
- Figure 4 /4C/Amot cKO/Amot cKO MuSCs_DAPI.tif
- __MACOSX/Figure 4 /4C/Amot cKO/._Amot cKO MuSCs_DAPI.tif
- Figure 4 /4C/Amot cKO/Amot cKO MuSCs_TAZ.tif
- __MACOSX/Figure 4 /4C/Amot cKO/._Amot cKO MuSCs_TAZ.tif
- Figure 4 /4C/Amot cKO/Amot cKO MuSCs_TAZ 5X.tif
- __MACOSX/Figure 4 /4C/Amot cKO/._Amot cKO MuSCs_TAZ 5X.tif
- Figure 4 /4C/Control/.DS_Store
- __MACOSX/Figure 4 /4C/Control/._.DS_Store
- Figure 4 /4C/Control/Con_TAZ_5X.tif
- __MACOSX/Figure 4 /4C/Control/._Con_TAZ_5X.tif
- Figure 4 /4C/Control/Con_TAZ.tif
- __MACOSX/Figure 4 /4C/Control/._Con_TAZ.tif
- Figure 4 /4C/Control/Con_DAPI.tif
- __MACOSX/Figure 4 /4C/Control/._Con_DAPI.tif
- Figure 4 /4D/Mpp7 cKO/Mpp7 cKO_YAP 5X.tif
- __MACOSX/Figure 4 /4D/Mpp7 cKO/._Mpp7 cKO_YAP 5X.tif
- Figure 4 /4D/Mpp7 cKO/Mpp7 cKO_YAP.tif
- __MACOSX/Figure 4 /4D/Mpp7 cKO/._Mpp7 cKO_YAP.tif
- Figure 4 /4D/Mpp7 cKO/Mpp7 cKO_DAPI.tif
- __MACOSX/Figure 4 /4D/Mpp7 cKO/._Mpp7 cKO_DAPI.tif
- Figure 4 /4D/Amot cKO/Amot cKO_YAP 5X.tif
- __MACOSX/Figure 4 /4D/Amot cKO/._Amot cKO_YAP 5X.tif
- Figure 4 /4D/Amot cKO/Amot cKO_DAPI.tif
- __MACOSX/Figure 4 /4D/Amot cKO/._Amot cKO_DAPI.tif
- Figure 4 /4D/Amot cKO/Amot cKO_YAP.tif
- __MACOSX/Figure 4 /4D/Amot cKO/._Amot cKO_YAP.tif
- Figure 4 /4D/Con/YAP.tif
- __MACOSX/Figure 4 /4D/Con/._YAP.tif
- Figure 4 /4D/Con/DAPI.tif
- __MACOSX/Figure 4 /4D/Con/._DAPI.tif
- Figure 4 /4D/Con/YAP 5X.tif
- __MACOSX/Figure 4 /4D/Con/._YAP 5X.tif
