# Supplementary material for: The L27 domain of MPP7 enhances TAZ-YY1 cooperation to renew muscle stem cells
Source: EMBO Rep. 2024 Nov 4;25(12):5667–86. doi: 10.1038/s44319-024-00305-4 (PMC11624273; doi:10.1038/s44319-024-00305-4)
Supplement: Supplementary file 7 — Source data Fig. 4 [file 44319_2024_305_MOESM7_ESM.zip › Figure 4 /4E/Quantification of co-IP.xlsx]

## Sheet: 1st
	IP TAZ	IP M7	Ratio	fold change
V5-Taz+Ha-Ag	0	0	0	0
V5-Taz+F-M7	2689.33	28440.8	0.0945586	1
V5-Taz+F-M7+Ha-Ag	17326.3	26444	0.655207	6.92911

## Sheet: 2nd 
	IP TAZ	IP M7	Ratio	Fold change
V5-Taz+Ha-Ag	0	0	0	0
V5-Taz+F-M7	4449.07	25005.5	0.177924	1
V5-Taz+F-M7+Ha-Ag	27869.8	33677.3	0.827555	4.65117

## Sheet: 3rd
	IP TAZ	IP M7	Ratio	Fold change
V5-Taz+Ha-Ag	0	0	0	0
V5-Taz+F-M7	2651.69	30547.3	0.086806	1
V5-Taz+F-M7+Ha-Ag	15074.7	25852.3	0.58311	6.71739

## Sheet: Sheet3
	IP TAZ	IP M7	Ratio	fold change
V5-Taz+Ha-Ag	0	0	0	0
V5-Taz+F-M7	2689.33	28440.8	0.0945586	1
V5-Taz+F-M7+Ha-Ag	17326.3	26444	0.655207	6.92911
	IP TAZ	IP M7	Ratio	Fold change
V5-Taz+Ha-Ag	0	0	0	0
V5-Taz+F-M7	4449.07	25005.5	0.177924	1
V5-Taz+F-M7+Ha-Ag	27869.8	33677.3	0.827555	4.65117
	IP TAZ	IP M7	Ratio	Fold change
V5-Taz+Ha-Ag	0	0	0	0
V5-Taz+F-M7	2651.69	30547.3	0.086806	1
V5-Taz+F-M7+Ha-Ag	15074.7	25852.3	0.58311	6.71739
