# Supplementary material for: The L27 domain of MPP7 enhances TAZ-YY1 cooperation to renew muscle stem cells
Source: EMBO Rep. 2024 Nov 4;25(12):5667–86. doi: 10.1038/s44319-024-00305-4 (PMC11624273; doi:10.1038/s44319-024-00305-4)
Supplement: Supplementary file 7 — Source data Fig. 4 [file 44319_2024_305_MOESM7_ESM.zip › Figure 4 /4C/TAZ expression in Con Mpp7_cKO Amot_cKO MuSCs.xlsx]

## Sheet: Sheet1
TAZ intensity (AU)	Con	Mpp7 cKO	Amot cKO
	26.39	11.75	8.23
	23.35	3.62	7.62
	19.53	2.7	11.4
	12.01	6.64	7.69
	19.1	10.5	7.6
	14.01	1.04	8.51
	13.54	15.89	6.46
	16.72	10.93	8.41
	16.34	6.94	4.32
	27.32	3.78	17.92
	22.03	10.59	10.81
	23.86	11.73	7.1
	24.05	4.15	21.32
	23.49	2.06	16.54
	13.66	3.11	10.25
	11.58	3.54	4.93
	16.08	7.86	16.21
	5.19	14.43	13.45
	13.16	6.03	6.39
	5.66	0.3	7.11
	16.41	14.53	16.13
	8.96	3.76	15.79
	12.95	6.04	7.73
	16.62	6.04	14.38
	5.68	0.05	6.77
	13.48	0	7.67
	3.53	10.18	6.78
	23.22	0	6.75
	4.49	0.39	7.1
	19.29	1.32	14.26
	10.13	5.3	6.58
	20.83	1.38	7.78
	10.01	4.46	4
	12.06	0.09	5.28
	16.38	14.68	12.11
	11.42	12.16	6.71
	15.75	0.48	11.31
	10.24	0.55	8.85
	10.14	3.13	10.94
	18.35	4.47	11.33
	7.17	0	6.83
	26.3	0	7.44
	15.72	3.13	5.53
	10.8	6.63	7.86
	12.29	4.97	16.02
	11.56	9	5.75
	9.41	12.84	9.21
	8.31	2.99	6.01
	8.97	3.29	11.78
	8.58	1.54	6.82
	10.95	5.63	14.44
	37.82	3.44	10.02
	34.62	5.02	11.08
	10.14	3.08	6.35
	13.25	3.58	15.31
	15.16	1.7	14.54
	8.29	0	10.39
	11.52	4.75	10.15
	15.13	3.95	5.58
	8.65	3.39	4.63
	21.2	4.05	8.84
	23.7	2.44	10.03
	10.67	3.42	17.81
	9.88	0.66	11.43
	13.76	0.16	9.8
	8.37	9.1	12.78
	10.66	0.32	9.51
	11.15	0.09	9.31
	15.37	4.95	8.93
	9.76	11.13	8.38
	15.6	11.66	17.3
	14.8	4.47	10.5
	14.47	1.29	10.38
	14.55	0.97	13.38
	10.81	4.63	13.04
	10.82	0.55	7.13
	8.81	0.71	8.98
	8.24	0.65	0.24
	10.16	1.43	11.75
	19.93	4.27	6.53
	23.35	12.44	0.09
	32.71	0.12	1.23
	17.57	4.12	28.37
	15.74	1.89	3.7
	13.29	0.25	11.24
	16.75	11.23	13.4
	10.05	5.12	9.09
	12.4	6.46	7.07
	11.92	6.46	6.49
	19.45	0.7	3.58
	15.86	10.76	10.86
	18.73	0.72	6.36
	35.91	0.6	3.06
	11.05	4.35	6.19
	13.62	4	3.65
	4.96	0.71	9.1
	13.31	0.2	5.1
	9.38	0.16	11.55
	6.98	0.42	0.24
	34.78	3.64	8.79
	27.6	4.08	9.12
	19.59	7.6	10.85
	6.67	2.03	23.1
	19.69	13.06	10.55
	13.45	6.79	6.64
	12.97	1.17	9.81
	11.14	0.48	18.38
	14.28	4.5	15.99
	12.2	8.63	13.68
	11.37	12	9.13
	15.29	0	10.88
	26.45	1.69	9.11
	29.63	11.81	8.18
	27.12	5.23	12.44
	9.95	1.09	12.54
	18.07	0.74	11.25
	28.57	1.63	8.25
	18.66	0.59	6.94
	29.66	1.61	11.56
	34.32	3.18	23.34
	22.34	3.18	9.64
	23.97	1.67	14.97
	13.69	0	8.14
	12.03	1.26	12.39
	15.71	3.22	4.59
	26.05	4.21	15.77
	25.8	0.51	5.32
	11.7	5.02	3.7
	11.6	1.9	11.72
	17.63	2.48	8.58
	9.72	2.55	8.21
	22.33	0.6	6.94
	20.86	0.4	7.38
	15.11	0	3.73
	4.95	0.54	13.52
	5.58	0.73	4.75
	7.88	2.79	21.78
	9.4	1.07	7.38
	16.38	16.26	11.15
	18.43	3.69	1.99
	22.2	1.25	0.56
	14.7	7.24	5.42
	12.16	11.48	5.76
	20.11	2.81	9.27
	14.53	6.11	0.39
	23.89	2.62	0.29
	23.91	17.61	18.48
	15.12	9.64	3
	14.97	4.64	13.49
	12.73	8.96	16.76
	16.83	3.47	0.99
	18.48	9.64	6.56
	8.05	3.97	3.56
	17.22	3.64	11.18
	23.42	5.94	4.77
	13.61	7.78	4.66
	25.09	9.28	7.82
	27.86	5.7	7.26
	10.6	8.37	4.4
	24.02	4.89	15.69
	20.09	9.13	18.54
	25.94	11.21	7.94
	10.75	6.64	3.8
	11.77	9.71	1.46
	7.54	14.76	10.82
	7.65	10.55	8.11
	8.48	7.55	9.83
	17.77	5.71	3.83
	19.08	3.03	5.5
	32.9	12.57	5.39
	23.42	9.5	3.2
	13.86	11.61	16.39
	13.98	10.24	1.83
	15.87	13.75	16.27
	35.25	7.2	7.77
	15.53	5.6	4.35
	23.19	4.95	3.31
	17.9	7.07	3.01
	10.52	9.16	4.09
	22.93	8.38	1.38
	7.57	8.52	13.64
	6.73	7.02	2.37
	26.06	9.07	1.41
	34.17	3.22	2.2
	17.03	3.05	1.71
	24.3	4.92	2.63
	20.51	4.92	1.19
	12.25	2.63	4.21
	14.64	0.13	4.22
	14.66	0.68	1.39
	13.63	3.96	3.43
	18.61	1.38	6.72
	15.6	2.51	7.04
	18.81	4.01	8.22
	9.07	2.65	3.57
	17.91	0.78	4.1
	8.17	1.15	4.8
	7.8	4.14	4.28
	17.73	2.09	12.72
	18.39	3.29	1.35
