# Supplementary material for: The L27 domain of MPP7 enhances TAZ-YY1 cooperation to renew muscle stem cells
Source: EMBO Rep. 2024 Nov 4;25(12):5667–86. doi: 10.1038/s44319-024-00305-4 (PMC11624273; doi:10.1038/s44319-024-00305-4)
Supplement: Supplementary file 7 — Source data Fig. 4 [file 44319_2024_305_MOESM7_ESM.zip › Figure 4 /4D/YAP expression in Con Mpp7_cKO Amot_cKO MuSCs.xlsx]

## Sheet: Sheet1
Con	Mpp7 cKO	Amot cKO
74.94	41.4	41.17
73.82	40.45	40.82
73.27	38.37	40.29
71.02	38.37	39.74
68.14	38.37	39.04
67.01	38.35	38.45
65.55	38.07	38.3
65.55	37.94	37.66
65.39	37.16	37.38
65.2	37.09	37.38
65.04	35.58	36.75
64.63	35.22	36.72
64.63	35.19	36.38
64.39	34.74	35.84
63.21	34.57	35.69
62.32	34.5	35.51
61.92	34.49	35.44
61.59	34.4	35.1
61.59	34.33	34.62
61.33	33.89	34.44
60.83	33.45	34.36
60.38	33.15	34.2
60.32	32.97	33.67
60.04	31.18	33.37
60.04	31.18	33.23
59.9	30.32	33.12
59.25	29.88	32.89
59.07	29.8	32.68
58.35	29.49	32.3
58.26	29.41	31.87
58.03	28.82	31.39
57.77	28.14	31.32
57.7	27.64	30.91
56.85	26.65	30.8
56.77	26.33	30.75
56.56	26.21	30.48
56.01	25.79	30.26
55.86	25.78	30.18
55.26	25.29	29.64
54.97	25.27	29.55
54.88	24.88	29.26
54.41	24.84	29.14
54.16	24.82	29.01
54.01	24.6	27.97
53.71	24.29	27.95
53.56	23.93	27.87
53.43	23.83	27.56
52.8	23.67	27.18
52.8	23.63	26.88
52.76	23.5	26.79
52.71	23.19	26.53
52.69	22.86	25.95
52.67	22.79	25.65
52.67	22.72	25.53
52.42	22.71	25.2
52.17	22.02	25.19
52.09	21.73	25.03
51.93	21.66	24.82
51.76	21.52	24.76
51.76	21.42	24.54
51.68	21.42	24.54
51.25	21.32	24.42
51.01	20.93	24.28
50.74	20.8	24.28
50.64	20.51	24.25
50.42	20	24.1
49.74	19.53	23.93
49.73	19.52	23.59
49.58	19.27	23.2
49.47	19.27	22.36
49.22	19.23	22.36
48.93	19.09	22.29
48.75	18.94	22.22
48.69	18.86	22.04
48.69	17.86	21.91
48.25	17.83	21.88
48.08	17.6	21.48
48.05	17.57	21.47
48.05	17.56	21.37
47.89	17.54	21.2
47.86	17.54	21.15
47.72	17.49	20.94
47.68	17.29	20.87
47.52	17.2	20.85
47.24	17.14	20.83
46.63	17.1	20.42
46.63	17.09	19.91
45.9	17.02	19.79
45.61	17.01	19.71
45.32	16.81	19.68
45.19	16.8	19.66
45.17	16.77	19.08
44.99	16.55	18.89
44.91	16.45	18.45
44.65	16.44	18.4
44.51	16.43	18.39
44.26	16.32	18.37
44.19	16.26	18.29
44.09	16.14	18.17
43.76	16.06	18.1
43.59	16.03	17.72
43.58	16.02	17.57
43.34	15.9	17.55
43.25	15.84	17.53
43.24	15.72	17.15
43.17	15.63	17.12
43.13	15.49	16.91
43.13	15.45	16.79
43.11	15.2	16.77
42.81	15.05	16.75
42.75	15.03	16.59
42.71	14.92	16.58
42.56	14.88	16.57
42.52	14.84	16.14
42.47	14.81	15.49
42.47	14.69	15.42
42.19	14.65	15.4
42.03	14.62	15.39
41.96	14.4	15.29
41.72	14.2	15.27
41.68	14.03	15.19
41.48	14	14.95
41.48	13.97	14.9
41.41	13.91	14.7
41.38	13.84	14.66
41.28	13.84	14.38
41.28	13.82	14.33
41	13.73	14.29
40.85	13.72	14.26
40.84	13.6	14.22
40.79	13.56	14.08
40.77	13.54	14.02
40.58	13.52	13.97
40.5	13.46	13.86
40.31	13.44	13.36
40.14	13.43	13.3
39.99	13.32	13.2
39.99	13.25	13.09
39.86	13.17	12.94
39.85	13.16	12.92
39.53	13.14	12.89
39.53	13.08	12.77
39.29	12.74	12.73
39.11	12.73	12.71
39.1	12.71	12.7
38.95	12.59	12.6
38.76	12.53	12.43
38.67	12.52	12.02
38.66	12.45	12
38.66	12.41	11.76
38.54	12.37	11.67
38.22	12.33	11.64
37.88	12.23	11.56
37.69	12.22	11.2
37.62	12.21	11.15
37.23	11.99	11.09
36.92	11.96	10.82
36.8	11.96	10.59
36.73	11.92	10.45
36.67	11.91	10.38
36.61	11.81	10.32
36.46	11.77	10.23
36.28	11.73	9.95
36.28	11.2	9.69
36.17	11.15	9.53
36.16	10.9	9.37
36.1	10.78	9.13
36.09	10.76	9.09
36.06	10.65	9.03
36	10.63	9.01
35.94	10.6	8.88
35.89	10.5	8.76
35.89	10.12	8.69
35.81	10.02	8.65
35.81	10.02	8.46
35.76	10.01	8.41
35.63	9.62	8.4
35.56	9.5	8.39
35.45	9.38	8.25
35.41	9.24	8.21
35.3	9.16	8.09
35.3	9.1	7.9
35.16	9.05	7.78
35.12	8.86	7.77
35.09	8.69	7.59
35.05	8.62	7.59
35.05	8.51	7.5
35.04	8.43	7.35
34.99	8.37	6.87
34.91	8.17	6.86
34.87	8.09	6.8
34.86	7.99	6.64
34.81	7.98	6.18
34.73	7.45	6.01
34.67	6.96	5.86
34.36	6.91	5.71
34.33	6.86	5.46
34.26	6.14	5.4
34.19	5.96	5.26
34.18	5.6	5.13
