# Supplementary material for: The L27 domain of MPP7 enhances TAZ-YY1 cooperation to renew muscle stem cells
Source: EMBO Rep. 2024 Nov 4;25(12):5667–86. doi: 10.1038/s44319-024-00305-4 (PMC11624273; doi:10.1038/s44319-024-00305-4)
Supplement: Supplementary file 7 — Source data Fig. 4 [file 44319_2024_305_MOESM7_ESM.zip › Figure 4 /4A/Quantification of cross section area of Yap YapTaz cKO 5 dpi.xlsx]

## Sheet: Yap cKO 5 dpi
cross section area (um2)
mouse number	1#	2#	3#	4#	5#
	364.11	572.736	345.182	326.931	240.414
	249.773	476.743	385.115	267.954	206.876
	277.756	536.864	476.37	288.212	230.285
	316.475	243.051	288.515	283.451	334.633
	317.572	308.027	361.613	277.569	533.76
	306.603	258.291	215.301	435.513	261.839
	390.553	215.791	291.876	294.303	434.058
	364.063	430.882	481.366	543.595	387.582
	381.101	306.86	301.678	440.624	331.132
	485.822	501.623	448.342	590.826	408.813
	409.667	352.697	213.084	245.128	255.001
	321.423	414.288	264.663	481.374	350.216
	167.27	378.51	280.86	208.346	244.732
	426.705	412.818	203.025	215.044	487.411
	513.712	339.697	267.487	262.142	166.99
	225.85	184.517	336.593	392.863	378.776
	406.913	280.347	424.534	351.6	254.184
	308.68	258.105	344.108	186.431	351.726
	276.262	329.615	308.19	210.027	197.75
	325.297	390.926	495.727	327.164	361.388
	435.154	284.244	287.675	303.242	376.185
	430.649	555.465	398.861	288.305	264.803
	446.169	409.037	272.598	429.856	181.95
	397.555	392.303	225.22	362.71	165.123
	417.883	240.297	350.317	407.637	374.636
	481.224	488.973	251.827	459.916	323.29
	471.025	432.539	365.09	317.852	214.041
	309.87	404.346	404.673	301.445	238.267
	453.848	307.046	323.127	315.122	280.58
	318.062	380.377	293.883	195.23	219.596
	409.574	426.775	321.166	266.927	217.215
	399.468	392.7	357.062	429.062	242.911
	468.481	416.179	287.558	315.542	230.168
	355.801	304.783	245.782	412.305	406.563
	289.075	275.329	243.005	203.982	153.757
	314.118	464.07	187.014	225.897	306.556
	368.918	307.023	380.984	265.736	193.339
	274.839	343.105	243.751	253.787	493.991
	335.567	395.361	271.081	243.191	345.392
	223.376	367.798	255.444	383.551	350.247
	379.163	507.037	305.529	332.673	259.342
	386.702	319.906	390.763	305.109	394.054
	396.714	516.77	270.124	293.463	289.216
	426.355	434.71	365.02	282.12	211.287
	435.667	380.027	256.518	308.05	230.938
	357.949	301.632	320.956	314.001	307.116
	495.274	312.391	502.416	281.187	276.216
	332.859	262.469	358.835	269.097	332.276
	317.572	244.661	400.145	280.907	477.747
	484.422	350.13	378.02	239.41	222.77
	364.95	400.939	249.399	278.339	141.41
	497.328	332.952	267.86	204.869	161.645
	324.784	288.889	269.004	203.725	275.889
	474.83	424.768	287.909	349.476	459.496
	474.876	283.264	167.457	211.24	283.241
	399.888	265.993	284.758	508.276	388.942
	406.563	369.688	290.639	305.436	352.067
	500.666	291.713	210.4	245.899	272.295
	560.367	325.391	257.895	159.475	346.699
	500.316	298.551	198.964	193.876	234.299
	317.549	422.901	176.769	328.892	354.774
	353.607	339.137	485.472	145.028	442.342
	425.911	223.773	561.72	197.61	517.68
	370.108	328.518	198.474	414.592	424.418
	379.42	304.246	271.408	213.061	413.238
	539.782	295.47	265.783	309.03	307.046
	400.869	508.368	418.326	207.553	334.143
	272.762	514.646	339.371	249.329	544.87
	173.921	395.944	301.305	276.029	313.768
	233.902	252.13	177.236	193.339	300.091
	493.244	377.973	223.82	276.192	260.439
	518.94	325.554	191.706	259.272	419.54
	413.215	459.076	289.565	217.682	380.097
	623.312	535.931	248.139	236.4	341.681
	425.935	273.322	217.705	262.772	646.254
	373.609	550.844	267.814	420.613	395.781
	461.41	444.139	232.269	399.982	330.829
	405.957	563.961	425.491	295.82	426.798
	283.007	546.573	367.051	331.716	330.339
	360.236	465.377	395.337	420.03	268.07
	519.944	455.412	387.752	408.851	260.299
	450.09	366.794	375.943	234.906	307.49
	325.274	403.996	357.085	350.713	248.722
	411.955	507.831	450.114	298.924	236.003
	606.718	384.695	294.537	280.277	210.727
	478.004	220.179	336.08	408.967	190.702
	432.049	538.638	277.849	364.974	200.878
	362.033	325.858	332.789	322.24	286.524
	378.58	239.083	283.591	333.513	369.548
	338.951	263.543	245.035	166.826	295.657
	280.393	510.515	235.093	487.176	382.557
	415.549	406.937	327.841	266.46	220.926
	422.947	237.1	259.272	404.976	290.452
	345.065	267.043	251.36	514.622	266.273
	213.084	382.921	305.366	308.703	220.156
	510.375	369.688	283.171	284.244	162.905
	358.835	305.063	254.137	360.913	266.763
	432.376	277.266	281.49	195.043	240.811
	435.457	482.718	180.853	249.749	217.518
	404.72	432.656	262.796	250.94	324.863
	482.998	413.588	360.212	181.787	200.458
	233.972	300.115	267.44	348.73	202.558
	290.896	290.522	281.047	303.172	281.28
	432.796	331.272	228.068	208.813	306.666
	338.694	338.787	271.104	179.289	275.726
	294.747	316.592	337.317	399.818	258.455
	403.833	336.85	334.329	356.455	270.117
	287.302	317.829	299.135	222.933	314.328
	273.322	440.895	344.062	297.431	329.195
	314.328	440.008	265.13	169.674	228.628
	409.247	335.333	224.567	253.484	234.525
	252.503	321.33	237.427	365.884	266.413
	400.962	344.482	304.456	308.33	205.219
	304.339	484.865	323.057	217.122	359.045
	419.82	460.57	259.552	397.018	268.677
	189.232	429.272	306.229	334.12	222.676
	454.898	388.336	298.574	227.414	326.044
	355.404	357.015	206.036	199.197	248.109
	301.959	527.435	348.473	304.409	375.135
		408.664	305.949	320.466	247.275
		418.723	202.021	422.69	232.572
		252.807	195.043	277.079	266.04
		371.532	286.041	356.338	239.947
		370.528	199.688	406.867	223.867
		409.271	256.704	406.61	277.212
		408.477	393.89	392.616	291.519
		297.174	446.169	469.914
		345.836	348.403
		665.415	347.182
		320.279	259.925
			287.185
			246.925
			537.613
			344.412
Average CSA	381.041	374.166	305.393	307.501	300.133

## Sheet: YapTaz cKO 5 dpi
cross section area (um2)
mouse number	1#	2#	3#	4#	5#
	58.2539	26.653	33.0479	56.0133	74.4977
	32.8145	22.7788	36.7354	91.5118	64.9521
	38.4625	51.5556	68.1962	83.3432	59.7475
	43.1069	32.4877	45.3708	74.7078	67.9395
	42.1267	49.8519	59.1874	59.4908	84.9769
	40.2129	47.2146	70.7868	48.2882	135.319
	60.4244	33.9114	83.2031	72.5139	85.9804
	52.7692	44.1572	162.719	43.6904	39.5361
	48.2882	45.7909	106.589	94.6158	31.5775
	68.0795	33.538	69.3632	52.1391	57.297
	66.4925	28.7535	94.3358	95.1293	47.0512
	42.5935	45.8609	53.6794	65.5122	24.6692
	59.1874	22.4053	71.0669	96.1562	41.3332
	78.7454	33.2812	67.7995	60.4944	65.2322
	63.4584	48.0314	148.739	65.5823	40.5163
	83.7866	24.0624	90.9516	84.9769	78.652
	64.8354	51.859	117.231	58.3705	40.3763
	56.6668	36.8988	54.9864	105.258	35.7552
	52.2791	38.0424	98.8168	83.0631	82.3629
	91.5818	34.4949	55.6399	91.5118	77.4851
	36.5954	47.798	52.7225	65.1622	48.7783
	75.618	58.9073	53.3527	80.0057	45.044
	37.4589	60.1443	52.2091	61.7547	41.1465
	97.6266	35.4284	67.286	62.9683	62.9216
	67.4727	41.7066	84.3701	40.3063	40.563
	58.7673	42.9202	61.6147	61.5213	48.5682
	41.7299	46.3043	41.1698	63.9485	58.8607
	96.7864	50.272	52.5825	54.5896	62.2681
	54.8931	29.5003	80.7992	218.125	65.4189
	74.8478	36.8754	56.3401	68.3829	40.9831
	46.5377	52.7225	60.8678	66.2824	48.8716
	41.7299	43.387	77.6018	67.9628	58.5573
	39.9095	50.0619	78.7221	59.4441	49.0583
	52.1857	39.9562	84.8602	86.3305	25.3927
	36.1053	51.2989	59.6542	48.3815	54.3796
	37.9257	41.1465	53.446	48.4515	86.4005
	43.8771	36.292	83.7166	74.6378	61.4279
	93.4489	47.4946	86.7973	86.6806	65.3956
	44.9974	43.2236	88.6411	107.172	96.1795
	80.9159	45.2074	69.8533	86.2138	55.4065
	38.4391	36.0586	72.0238	107.826	79.3755
	66.7259	55.7099	51.7423	77.4384	50.4353
	48.3115	71.9771	92.7254	113.87	21.5885
	53.2827	43.9004	57.0402	51.1355	22.0086
	51.9524	48.895	55.2665	43.2003	51.3222
	65.2322	40.703	42.3834	70.5068	68.1962
	56.7602	37.1322	62.3848	59.024	46.0009
	36.8988	45.6509	114.081	79.819	31.3208
	41.6366	42.4534	53.7494	66.0024	63.9252
	56.6201	23.4556	81.8495	78.9321	77.8118
	33.5613	42.8269	61.0312	54.683	29.8738
	36.7821	38.8359	62.8283	45.6509	63.3651
	38.7892	51.0421	78.4653	95.0359	63.9952
	60.7511	40.3763	81.476	75.478	86.1672
	67.1226	43.387	81.7794	86.5639	77.1117
	50.1553	75.1979	93.4256	64.7887	146.171
	33.8647	47.5413	80.3324	81.0326	39.7928
	53.5627	44.0638	55.6632	91.5818	80.9159
	73.1907	57.3203	94.079	70.2267	52.6058
	29.0569	40.843	94.7792	42.5701	32.3944
	50.1319	98.9569	78.582	55.0798	60.6578
	57.7404	59.7942	69.2465	50.4587	49.2917
	72.1405	35.4751	57.5303	65.0921	47.7747
	40.9597	52.2558	90.9983	63.6685	53.166
	67.7061	63.7152	140.71	48.8716	33.9814
	53.8895	45.0674	43.1069	127.174	70.3201
	61.9181	43.597	83.4832	49.7118	47.8681
	53.8661	134.401	70.04	72.8873	66.4691
	61.638	137.949	96.4596	51.0888	61.0312
	72.6773	43.5737	55.0331	83.5765	37.1555
	81.9662	58.4406	44.904	71.9771	40.2829
	83.6466	32.9545	56.5501	105.375	61.6847
	30.8073	32.8611	57.0169	89.9947	83.4365
	67.216	38.8826	88.151	69.4332	68.1962
	49.5485	37.2722	61.9181	165.426	49.5485
	63.7385	34.0048	71.6037	72.8873	27.5866
	53.8195	38.6492	88.3143	47.0512	40.7497
	70.8802	52.6292	58.3939	44.904	57.2503
	67.7761	48.4982	68.3363	51.9757	57.577
	41.5666	69.4565	51.2755	48.4048	100.217
	45.8142	50.0152	55.2198	74.8245	67.1226
	35.8018	90.6716	51.999	100.754	124.536
	72.1872	107.802	48.5449	89.8314	91.9085
	32.091	54.7997	43.2936	63.225	60.8911
	43.9004	79.6089	69.8766	153.243	88.4077
	63.1784	35.1017	51.2289	76.1314	70.6701
	31.4141	46.9812	47.3313	71.6504	84.7902
	33.9114	62.2681	84.09	117.325	109.039
	45.5342	140.073	46.1877	77.9285	121.106
	84.0433	57.9738	96.2029	50.6687	104.045
	45.4641	63.5518	46.1877	35.5451	85.2336
	73.5408	120.545	48.6616	60.471	116.718
	38.2058	43.8071	53.5861	41.7066	50.0386
	55.1965	73.1207	60.8445	41.8933	76.8783
	59.7242	137.576	27.2598	45.9776	127.802
	45.0674	58.1605	75.478	66.6559	65.187
	58.884	51.3455	159.965	69.0831	50.0729
	62.3382	50.4587	72.6773	117.978	68.971
	58.8607	79.9824	67.8461	54.683	153.243
	132.511	35.1717	43.9004	89.5513	71.6504
	69.7366	75.478	41.7999	69.1298	80.471
	49.9686	69.8299	71.8838	88.5244	76.6559
		61.1341	66.7025	43.6204
		78.8126	41.6599	57.8104
		47.9847	62.7816	98.6301
		132.371	87.8009	70.7868
		43.2703	70.18	121.782
		47.4946	75.1512	63.9019
		53.0493	72.0005	51.929
		60.0509	46.1643	128.877
		55.8266	50.9488
		63.1784	69.6899
		138.976	96.5063
			114.034
Average CSA	56.248	54.0226	70.6271	74.3201	64.6563
