# Supplementary material for: The L27 domain of MPP7 enhances TAZ-YY1 cooperation to renew muscle stem cells
Source: EMBO Rep. 2024 Nov 4;25(12):5667–86. doi: 10.1038/s44319-024-00305-4 (PMC11624273; doi:10.1038/s44319-024-00305-4)
Supplement: Supplementary file 7 — Source data Fig. 4 [file 44319_2024_305_MOESM7_ESM.zip › Figure 4 /4F/Luciferase assay TEAD reporter co-transfected with Taz Mpp7 Amot .xlsx]

## Sheet: Sheet1
V5-Taz	-	+	+	+	+
Flag-Mpp7	-	-	+	-	+
HA-Amot	-	-	-	+	+
Fold change 1	1	20.7	137.33	10.78	206.64
Fold change 2	1	19.25	135.09	8.29	216.86
Fold change 3	1	23.26	145.36	9.87	214.89
