# Supplementary material for: The L27 domain of MPP7 enhances TAZ-YY1 cooperation to renew muscle stem cells
Source: EMBO Rep. 2024 Nov 4;25(12):5667–86. doi: 10.1038/s44319-024-00305-4 (PMC11624273; doi:10.1038/s44319-024-00305-4)
Supplement: Supplementary file 7 — Source data Fig. 4 [file 44319_2024_305_MOESM7_ESM.zip › Figure 4 /4H/Quantification of CARM1 expression in forced expression of Taz TazS89A in Mpp7 cKO MuSCs.xlsx]

## Sheet: Sheet1
gfp	V5-Taz	V5-Taz S89A
3.18	49.75	46.51
3.21	46.38	45.7
3.22	45.75	38.47
3.23	41.1	36.22
3.24	37.5	34.45
3.28	37.14	31.68
3.28	36.45	31.47
3.3	35.66	30.69
3.31	34.41	30.67
3.31	33.32	29.56
3.33	30.1	29.52
3.4	29.52	28.9
3.41	29.48	28.67
3.42	29.41	28.36
3.42	28.9	28.26
3.44	27.52	28.22
3.44	27.49	27.61
3.46	26.95	27.22
3.47	26.86	26.93
3.47	26.48	26.77
3.52	26.36	26.49
3.55	26.28	26.31
3.56	25.77	26.31
3.58	25.72	26.06
3.58	25.68	26.05
3.6	25.45	25.59
3.61	25.39	25.58
3.62	25.18	25.48
3.73	24.76	24.41
3.75	24.4	24.4
3.77	24	24.18
3.78	23.66	24.15
3.8	23.6	24.08
3.83	23.46	23.69
3.95	23.02	23.62
3.96	22.71	23.52
3.97	22.58	23.46
3.97	22.36	23.4
3.98	22.25	23.01
4	22.2	22.97
4.02	22.09	22.9
4.11	22.01	22.79
4.12	21.82	22.64
4.14	21.78	22.58
4.16	21.76	22.43
4.19	21.68	22.05
4.2	21.41	21.97
4.29	21.32	21.79
4.3	20.98	21.63
4.31	20.83	21.59
4.33	20.43	21.32
4.38	20.31	21.27
4.38	20.26	21.08
4.41	20.13	20.61
4.44	19.96	20.6
4.44	19.73	20.57
4.45	19.15	20.39
4.49	18.85	20.3
4.49	18.63	20.27
4.49	18.44	20.25
4.51	18.36	20.19
4.53	18.27	20.19
4.55	18.26	20.15
4.56	18.26	19.98
4.63	18.21	19.87
4.66	18.14	19.73
4.66	18.1	19.72
4.67	18.02	19.66
4.78	17.97	19.52
4.93	17.97	19.45
4.94	17.74	19.43
4.96	17.74	19.42
4.97	17.72	19.34
5.02	17.6	19.33
5.06	17.45	19.25
5.09	17.12	19.22
5.16	17.1	19.2
5.24	16.95	19.17
5.3	16.92	19.13
5.3	16.82	19.11
5.35	16.77	19.07
5.35	16.7	18.97
5.37	16.61	18.94
5.43	16.59	18.91
5.45	16.55	18.91
5.49	16.55	18.9
5.51	16.53	18.86
5.52	16.47	18.8
5.62	16.31	18.8
5.66	16.14	18.76
5.83	16.11	18.47
5.88	15.92	18.47
5.9	15.83	18.46
5.96	15.8	18.43
5.99	15.65	18.42
6	15.64	18.31
6.09	15.61	18.25
6.13	15.61	18.25
6.13	15.39	18.24
6.15	15.39	18.18
6.19	15.32	18.16
6.2	15.19	18.13
6.21	15.1	17.93
6.22	15.04	17.92
6.23	15.04	17.9
6.23	14.96	17.68
6.27	14.93	17.57
6.3	14.84	17.44
6.31	14.8	17.43
6.44	14.75	17.41
6.48	14.7	17.4
6.56	14.67	17.31
6.57	14.52	17.23
6.59	14.2	17.11
6.59	14.18	17.02
6.6	14.17	16.96
6.63	13.81	16.83
6.67	13.61	16.72
6.69	13.48	16.67
6.71	13.42	16.52
6.73	13.31	16.44
6.75	13.26	16.43
6.8	13.09	16.39
6.88	13.08	16.37
7.06	13.01	16.27
7.08	12.92	16.19
7.17	12.77	16.16
7.24	12.73	16.12
7.29	12.73	16.05
7.39	12.7	16.05
7.4	12.64	15.95
7.43	12.56	15.83
7.44	12.55	15.75
7.47	12.53	15.71
7.49	12.46	15.67
7.57	12.41	15.59
7.68	12.41	15.54
7.74	12.29	15.47
7.8	12.1	15.25
7.99	12.09	15.06
8	12.05	15.02
8.09	12.02	14.92
8.18	12.01	14.75
8.2	11.99	14.73
8.22	11.97	14.67
8.26	11.85	14.65
8.33	11.82	14.63
8.35	11.69	14.55
8.4	11.68	14.47
8.43	11.56	14.43
8.46	11.47	14.39
8.71	11.34	14.39
8.76	11.25	14.22
8.81	11.22	14.16
8.95	11.21	14.15
9.07	11.19	14.15
9.11	11.1	14.13
9.2	11.08	14.04
9.77	11.01	14.03
9.83	10.98	14.03
9.93	10.95	13.99
9.95	10.95	13.95
10.11	10.92	13.95
10.21	10.9	13.86
10.23	10.89	13.85
10.26	10.88	13.84
10.42	10.8	13.84
10.42	10.66	13.77
10.52	10.57	13.73
10.59	10.5	13.61
10.76	10.47	13.56
10.8	10.26	13.56
10.9	10.25	13.46
10.94	10.21	13.43
11.2	10.18	13.39
11.38	10.03	13.25
11.43	9.72	13.13
11.47	9.53	13
11.59	9.43	12.98
11.73	9.43	12.93
11.94	9.39	12.9
11.96	9.33	12.88
12.17	9.3	12.72
12.25	9.18	12.51
12.44	9.13	12.46
12.61	9.12	12.46
12.69	9.06	12.22
12.78	8.75	12.22
12.84	8.58	12.12
13.02	8.37	11.88
13.33	8.22	11.74
13.36	8.13	11.74
13.37	7.96	11.73
13.46	7.8	11.64
13.72	7.7	11.47
13.74	7.61	11.41
14.99	7.59	11.31
15.13	7.4	11.17
22.85	7.21	10.9
27.73	7.17	10.76
