# Supplementary material for: The L27 domain of MPP7 enhances TAZ-YY1 cooperation to renew muscle stem cells
Source: EMBO Rep. 2024 Nov 4;25(12):5667–86. doi: 10.1038/s44319-024-00305-4 (PMC11624273; doi:10.1038/s44319-024-00305-4)
Supplement: Supplementary file 7 — Source data Fig. 4 [file 44319_2024_305_MOESM7_ESM.zip › Figure 4 /4I/Quantifications of cells fate of force-express Taz S89A constructs in Mpp7 cKO MuSCs.xlsx]

## Sheet: Con
	Pax7+	Pax7+MyoD+	MyoD+
		3
	1	2	1
		1
	1	1
		1
	1		1
		3
	2
		1
		1
	2		1
		1
	1	1
		1
		1
		1
	1	2
		3
		4
		1
	2		1
		4
	1	1
		1
		1
		2
		3
		1
	2	1
		2
	1		1
		1	1
		1
		2
	1
		1	1
		1	2
	1		1
		1
		1
		1	1
	1	2
	2	1
		1
	2
		2	1
	1
		3	1
		1	2
		1
	1
		1
		1
	1
		2	1
		1
	2
		1
	1	1
		1
		1
		1	2
	1	1
	1	1
	2	1
			1
	1
		1
	1	1
		1	1
		1
		1
	2		1
		1
		1
	2
		1
		1
		2
	2
			1
	2
		1
		2
		2
	3	1
			1
	1	1
		1	1
		2
	1
		2	1
	2	1
		1
		1
	1		1
			1
	1
		3
		4
	1		1
	1
		4
		2
	1		1
	2
		3
	1
		3
	1		1
		3
	1		1
			1
	2	2
		2
	2
		3
	1
		2
	2		1
	1
	1
		2	1
	1
	1	3
	1
	2
	1	2
			1
	1
		5
		2
	1
	1		1
	1	2
		3
	1
		2
	1		1
		2
	1	4
		2
	1	1
		1
	1
		1
		2
		3
		1
	1	1
		2
		3
	1
		2
	1	2
	1		1
		3
	1	1
			1
		2
	1	2
		3
			1
	1	2
		1
		1
		1	1
	1	2
			1
	1
		4
	1		1
		2
	1
		3
	2	2
		2
	1	1
		2
		2
	1		1
		3
	1
		1
	1
		1
	1	2
		1
	1	2
		4
	1	1
			1
		3
	1	2
			2
		2
	2
		2
		3
	2
		1
	1	1
		1
	2
		1	1
	1	2
			1
		2
		3
	1
		3
			1
			1
	1
		3
	1		1
		1
	1	1
		1
	1	1
		1	2
		3
		3
	1	2
	2	1
		3
	2	2
		4
	1	1
		5
		1
		1
	1	1
		1
		1	1
	1	1
		1
			1
	1	1
		3
	1		1
		1
		1
	1		1
		2
	1		1
		2
		3
	1	2	1
	2	2
		1
		1
		1
		1
		1
	1		1
		2
		1
		1	1
	1
	2
		1
			1
	1	2
			1
	1	2
		2
			1
	1
		2
	1
		2
		2	1
	1
		1
		1
	1
		1	1
	1	1
		3
	1	2
		2	1
		2
	1
			1
	2	1
		1
	1
	1	1
		3
	1
			1
		2
	1
	1	1
		1
		1
	2
		1
		1
			1
		1
	1		1
		1
	1	3
		2
	1	2
SUM	157	372	72

## Sheet: Mpp7 cKO
	Pax7+	Pax7+MyoD+	MyoD+
			4
	1	2
			3
			2
			1
		2
			3
			1
			1
			1
			1
		1
			2
			2
			1
		1	1
			1
			1
			1
		1
	1
			2
			1
			2
			1
			3
	1	1
		2	3
		1
			1
		2
			1
			1
			1
			1
			1
		1	2
		1	1
			1
			1
		1
			2
		1	1
	1		2
		1	1
	1		1
			3
		1
			3
		1
			3
		1
		1	2
			1
		1
			4
			1
		1
		1
			2
			2
		2
		3
			1
			1
		1
	1
		1
			1
	1		1
			1
			1
			1
		1	1
		1
		2	1
			1
			2
		2	1
		1
		1
			1
			1
			1
		1	1
			2
	1	1
		1	1
	1		1
	2		3
			1
		1
	1
		2	1
		2
		1
		2	1
			1
			1
		1	2
			2
		1	1
		1	1
		1	2
			1
		1	1
			1
			3
	1		3
		1	2
		1
		1	1
	1		1
			1
			2
			2
		1	1
	1		1
		1
			1
		1
			3
			2
		1
	1
		1
			3
			1
			1
			2
	1		1
		1	1
	1		3
			1
			1
	1		1
			1
		1
		1
			1
			1
			1
			2
		1	2
	1
	2		2
	1
			2
		1
		1	2
			1
		1	1
			1
	1		1
			2
		1	1
	1
		1	2
	1	1	1
		1	2
			1
		1	2
	1		1
			1
		1	1
	1	1	1
			1
		1	2
			1
			2
			1
		1
			2
		1
	1		1
			2
			1
			1
	1
	1
		2	3
			1
			3
	1
		3
			1
			2
		1	1
			1
			1
	1	1
		2
			1
			2
			2
			1
		1
			1
			2
		1	1
	1		1
			2
		1	1
		2	1
			2
			1
	2		1
		1	2
			1
		1
			2
			1
			1
		1	1
	1	2
		2
			1
	1		3
			1
			1
	1	1	2
		1
			2
			1
		2	1
			1
			2
	1	1	1
			1
			1
			1
	1	1
			2
			1
		1
			2
	1	1	1
		1	1
			2
	1		1
			1
			1
			2
			1
			1
			2
			2
		2
			1
			1
			1
			2
			1
			1
			1
		2
	1		2
		1	1
		2	1
			1
			1
	1	1	1
		1
			1
			2
		1
			1
		1	1
			2
	1		2
			1
			1
		1
	1		1
			1
			2
			1
		1
			2
			1
		1
	1	1
			1
	1		2
		2	2
			1
			1
			1
		1
	1		2
		1
	1		1
	1		1
		1
			2
			2
		1
			1
		1
SUM	52	133	332

## Sheet: Mpp7 cKO+TAZ S89A
	Pax7+	Pax7+MyoD+	MyoD+
		1
			1
		1
			1
			1
		1
			1
			1
		1
			2
		1
			2
		1
			1
		1
		2
		1
		1
		1
		1
		2
		1
		1
	1		1
		1
		2
		1
		1
			1
		1
		1	1
			1
			1
		1
		1
		1
			1
		2
		1
		1
		2
			1
		1
		1
		1	1
			1
		1	1
			1
		1
		2
		1
			1
		1
		1
		1
		2
		2
		2
		2
		1	1
		2
		2
		1
		1
		1
	1	2
			1
			1
			1
			1
		2
		1
		1
		1
		1
		1
		2
			1
	1
	1		1
		1
		1
		1	1
			1
		1
	2		2
		1
		1
		1
		1	1
		1
		1	1
	1	1
		1
		1
	1		1
			1
		1
	1
			1
		1	1
	1	1
		1
	1		1
		1
			1
		1
	1
		1
			1
		1	1
	1		1
		1
		1
	1
		2
	1		1
		1
	1	2
			1
	1	1
			1
		1
		1	1
		1
		1
		1	1
	1		1
		1
		1
	1
		2
		1
	1	1
			2
			1
			1
			1
		1
		1
			1
		1
	1		1
		2
			1
		1
			1
		1
			1
			1
		2
		2
	1	1
	1	1	1
		1
	1		1
			1
		1
		1
		1
			1
SUM	24	128	65

## Sheet: Mpp7 cKO+TAZ WWm
	Pax7+	Pax7+MyoD+	MyoD+
		2
		1
		1
			1
		2	2
		1
	1		2
		1
		1
	1	2	2
	1	6
		1
		1
			1
		1	2
		6
			2
		3
	1	1
			2
	2	1
		2	1
		1
		1	2
	1		2
			6
			2
		2
			3
			2
			2
	1		1
			2
		1	1
			1
	2		2
	1		1
		2
		2
		2
			1
			3
			1
		1
		2	1
		1
			2
			2
			1
	1	2	1
			2
			1
			2
			1
			3
			1
		1	1
		2
		1	1
			2
		1
		1
	1	1	1
		1	1
			1
		1
			1
	1	1
		1	2
		1
	1	1	1
		3	1
	1	2
			1
			1
		1	1
		2
		2	2
			1
		1	1
			3
			1
			2
			1
		1
		1	1
			2
			1
			1
			1
			1
			1
	2		2
		3	1
	2		2
		2	1
		1
			2
			2
			1
	1	1	1
		2
			1
		1	1
		1
			1
		2	2
		3
		3
		1
		1
	2		1
		1	2
			1
	1	1	3
		3
	2	2	3
	2	1	2
		1
		1
		1	1
			1
		1
		1
			1
		1	1
			1
			1
			1
	1
	2		1
		1	1
			1
		1
			1
SUM	31	113	138
