# Supplementary material for: The L27 domain of MPP7 enhances TAZ-YY1 cooperation to renew muscle stem cells
Source: EMBO Rep. 2024 Nov 4;25(12):5667–86. doi: 10.1038/s44319-024-00305-4 (PMC11624273; doi:10.1038/s44319-024-00305-4)
Supplement: Supplementary file 7 — Source data Fig. 4 [file 44319_2024_305_MOESM7_ESM.zip › Figure 4 /4G/Relative activities of WT and TEAD-binding site mutated Carm1-reporters.xlsx]

## Sheet: Carm1-reporter
V5-Taz	-	+
Fold Change1	1	11.72
Fold Change2	1	11.11
Fold Change3	1	9.57

## Sheet: Carm1 TEAD-binding site mutated
V5-Taz	-	+	-
Flag-Mpp7	-	-	+
Fold Change1	1	1	1.09
Fold Change2	1	1.07	1.49
Fold Change3	1	1.09	1.32
