# Supplementary material for: The L27 domain of MPP7 enhances TAZ-YY1 cooperation to renew muscle stem cells
Source: EMBO Rep. 2024 Nov 4;25(12):5667–86. doi: 10.1038/s44319-024-00305-4 (PMC11624273; doi:10.1038/s44319-024-00305-4)
Supplement: Supplementary file 8 — Source data Fig. 5 [file 44319_2024_305_MOESM8_ESM.zip]

Archive with 23 entries (18 files):
- Figure 5/
- Figure 5/5A/
- Figure 5/5F/
- Figure 5/.DS_Store
- __MACOSX/Figure 5/._.DS_Store
- Figure 5/5E/
- Figure 5/5B/
- Figure 5/5A/Input Flag-Mpp7 mutants.tif
- __MACOSX/Figure 5/5A/._Input Flag-Mpp7 mutants.tif
- Figure 5/5A/IP Flag-Mpp7.tif
- __MACOSX/Figure 5/5A/._IP Flag-Mpp7.tif
- Figure 5/5A/Input V5-TAZ.tif
- __MACOSX/Figure 5/5A/._Input V5-TAZ.tif
- Figure 5/5A/co-IPed TAZ.tif
- __MACOSX/Figure 5/5A/._co-IPed TAZ.tif
- Figure 5/5A/Quantifications of Flag-MPP7 mutants co-IP V5-TAZ.xlsx
- __MACOSX/Figure 5/5A/._Quantifications of Flag-MPP7 mutants co-IP V5-TAZ.xlsx
- Figure 5/5F/Figure 5F Quantifications of cells fate of force-express L27-Taz constructs in Mpp7 cKO MuSCs.xlsx
- __MACOSX/Figure 5/5F/._Figure 5F Quantifications of cells fate of force-express L27-Taz constructs in Mpp7 cKO MuSCs.xlsx
- Figure 5/5E/Luciferase assay TEAD reporter co-transfected with L27-Taz.xlsx
- __MACOSX/Figure 5/5E/._Luciferase assay TEAD reporter co-transfected with L27-Taz.xlsx
- Figure 5/5B/Luciferase assay TEAD reporter co-transfected with Taz and Mpp7 WT:mutants.xlsx
- __MACOSX/Figure 5/5B/._Luciferase assay TEAD reporter co-transfected with Taz and Mpp7 WT:mutants.xlsx
