# Supplementary material for: The L27 domain of MPP7 enhances TAZ-YY1 cooperation to renew muscle stem cells
Source: EMBO Rep. 2024 Nov 4;25(12):5667–86. doi: 10.1038/s44319-024-00305-4 (PMC11624273; doi:10.1038/s44319-024-00305-4)
Supplement: Supplementary file 8 — Source data Fig. 5 [file 44319_2024_305_MOESM8_ESM.zip › Figure 5/5A/Quantifications of Flag-MPP7 mutants co-IP V5-TAZ.xlsx]

## Sheet: 1
	IP V5-TAZ	IP F-M7	Ratio	Fold change
V5-TAZ	0	0	0	0
Flag-M7 wt+V5-TAZ	23558.1	14242.6	1.65406	1
Flag-M7 del PDZ+V5-TAZ	1961.48	11076.8	0.17708	0.107058
Flag-M7 del L27+V5-TAZ	0	6759.13	0	0
Flag-M7 del GukSH3+V5-TAZ	9741.84	6233.84	1.56274	0.944787

## Sheet: 2
	IP V5-TAZ	IP F-M7	Ratio	Fold change
V5-TAZ	0	0	0	0
Flag-M7 wt+V5-TAZ	16561.8	8701.72	1.90328	1
Flag-M7 del PDZ+V5-TAZ	2801.1	13301.2	0.210591	0.110646
Flag-M7 del L27+V5-TAZ	0	10700	0	0
Flag-M7 del GukSH3+V5-TAZ	14696.4	6972.94	2.10764	1.10737

## Sheet: 3
	co-IPed V5-TAZ	IP F-M7	Ratio	Fold change
V5-TAZ	0	0	0	0
Flag-M7 wt+V5-TAZ	25060	14161.3	1.76961	1
Flag-M7 del PDZ+V5-TAZ	4307.6	10059.8	0.428197	0.241973
Flag-M7 del L27+V5-TAZ	0	8023.77	0	0
Flag-M7 del SH3GUK+V5-TAZ	20411.4	8377.89	2.43635	1.37677
