# Supplementary material for: The L27 domain of MPP7 enhances TAZ-YY1 cooperation to renew muscle stem cells
Source: EMBO Rep. 2024 Nov 4;25(12):5667–86. doi: 10.1038/s44319-024-00305-4 (PMC11624273; doi:10.1038/s44319-024-00305-4)
Supplement: Supplementary file 8 — Source data Fig. 5 [file 44319_2024_305_MOESM8_ESM.zip › Figure 5/5F/Figure 5F Quantifications of cells fate of force-express L27-Taz constructs in Mpp7 cKO MuSCs.xlsx]

## Sheet: Mpp7cKO+V5-L27-Taz
	Pax7+	Pax7+MyoD+	MyoD+
		1
		2
	1
		1
	1
			1
		1
		1
		1
			1
	1
	1	2
		1
		1
		1
		1
	1	1
			1
	1
	2		1
		1
		1	1
			1
		1
	1	1
		2
		1
		1
		1
		1
			1
		1
		2
	2
		1	1
		1
		2
	1		1
		2
		1
		1
	1		1
	1
		1
		1
	1
		1
		2
	1		1
		1	1
	1
		1
		1
		1
	2
		1
		2
		1
	1
	1
		2
	1	1
		2
	1	1
		1
		1
	1
	1	1
		1
		1
		1	1
	1
	2
		1
			1
	1	2
			1
	1		1
		1	1
		2
		1
	2
		1
			2
		1
		2
		2
		1
		1
		1
	1	1
	2
		1
	4
	1	1
		2
		1
		4	1
		1
			1
	1	1
		1	1
	1	2
sum	42	91	22
