# Supplementary material for: The L27 domain of MPP7 enhances TAZ-YY1 cooperation to renew muscle stem cells
Source: EMBO Rep. 2024 Nov 4;25(12):5667–86. doi: 10.1038/s44319-024-00305-4 (PMC11624273; doi:10.1038/s44319-024-00305-4)
Supplement: Supplementary file 8 — Source data Fig. 5 [file 44319_2024_305_MOESM8_ESM.zip › Figure 5/5E/Luciferase assay TEAD reporter co-transfected with L27-Taz.xlsx]

## Sheet: Sheet1
V5-Taz	-	+	L27-Taz	+
Flag-Mpp7	-	-	-	+
Fold Change1	1	18.7	129.97	127.23
Fold Change2	1	21.26	126.74	164.12
Fold Change3	1	22.23	143.96	107.94
