# Supplementary material for: The L27 domain of MPP7 enhances TAZ-YY1 cooperation to renew muscle stem cells
Source: EMBO Rep. 2024 Nov 4;25(12):5667–86. doi: 10.1038/s44319-024-00305-4 (PMC11624273; doi:10.1038/s44319-024-00305-4)
Supplement: Supplementary file 8 — Source data Fig. 5 [file 44319_2024_305_MOESM8_ESM.zip › Figure 5/5B/Luciferase assay TEAD reporter co-transfected with Taz and Mpp7 WT:mutants.xlsx]

## Sheet: Sheet1
V5-Taz	-	+	+	+	+	+
Flag-Mpp7	-	-	WT	delL27	delPDZ	delSH3GUK
Fold Change1	1	20.71	137.4	60.19	36.12	125.36
Fold Change2	1	19.26	135.15	54.74	37.56	135.31
Fold Change3	1	23.27	145.43	58.11	36.12	143.34
