# Supplementary material for: The L27 domain of MPP7 enhances TAZ-YY1 cooperation to renew muscle stem cells
Source: EMBO Rep. 2024 Nov 4;25(12):5667–86. doi: 10.1038/s44319-024-00305-4 (PMC11624273; doi:10.1038/s44319-024-00305-4)
Supplement: Supplementary file 9 — Source data Fig. 6 [file 44319_2024_305_MOESM9_ESM.zip]

Archive with 103 entries (96 files):
- Figure 6/
- Figure 6/6F/
- Figure 6/6G/
- Figure 6/.DS_Store
- __MACOSX/Figure 6/._.DS_Store
- Figure 6/6B/
- Figure 6/6E/
- Figure 6/6D/
- Figure 6/6C/
- Figure 6/6F/Quantification of IF intensity of different AMOT variant.xlsx
- __MACOSX/Figure 6/6F/._Quantification of IF intensity of different AMOT variant.xlsx
- Figure 6/6F/.DS_Store
- __MACOSX/Figure 6/6F/._.DS_Store
- Figure 6/6F/AMOT_3PY_DAPI .tif
- __MACOSX/Figure 6/6F/._AMOT_3PY_DAPI .tif
- Figure 6/6F/AMOT_S175A_DAPI.tif
- __MACOSX/Figure 6/6F/._AMOT_S175A_DAPI.tif
- Figure 6/6F/AMOT_S175E_YFP.tif
- __MACOSX/Figure 6/6F/._AMOT_S175E_YFP.tif
- Figure 6/6F/AMOT_WT_YFP.tif
- __MACOSX/Figure 6/6F/._AMOT_WT_YFP.tif
- Figure 6/6F/AMOT_WT_HA_AMOT .tif
- __MACOSX/Figure 6/6F/._AMOT_WT_HA_AMOT .tif
- Figure 6/6F/AMOT_S175E_HA_AMOT.tif
- __MACOSX/Figure 6/6F/._AMOT_S175E_HA_AMOT.tif
- Figure 6/6F/AMOT_3PY _YFP.tif
- __MACOSX/Figure 6/6F/._AMOT_3PY _YFP.tif
- Figure 6/6F/AMOT_WT_DAPI.tif
- __MACOSX/Figure 6/6F/._AMOT_WT_DAPI.tif
- Figure 6/6F/AMOT_S175E_DAPI .tif
- __MACOSX/Figure 6/6F/._AMOT_S175E_DAPI .tif
- Figure 6/6F/AMOT_3PY_HA_AMOT .tif
- __MACOSX/Figure 6/6F/._AMOT_3PY_HA_AMOT .tif
- Figure 6/6F/AMOT_S175A_HA_AMOT.tif
- __MACOSX/Figure 6/6F/._AMOT_S175A_HA_AMOT.tif
- Figure 6/6F/AMOT_S175A_YFP.tif
- __MACOSX/Figure 6/6F/._AMOT_S175A_YFP.tif
- Figure 6/6G/Figure 6F Quantifications of cells fate of force-express Amot mutants constructs in Amot cKO MuSCs.xlsx
- __MACOSX/Figure 6/6G/._Figure 6F Quantifications of cells fate of force-express Amot mutants constructs in Amot cKO MuSCs.xlsx
- Figure 6/6B/Jasp_MPP7.tif
- __MACOSX/Figure 6/6B/._Jasp_MPP7.tif
- Figure 6/6B/Ratio of nuclear MPP7 AMOT DMSO Jasp Nar.xlsx
- __MACOSX/Figure 6/6B/._Ratio of nuclear MPP7 AMOT DMSO Jasp Nar.xlsx
- Figure 6/6B/Nar_MPP7.tif
- __MACOSX/Figure 6/6B/._Nar_MPP7.tif
- Figure 6/6B/DMSO_AMOT.tif
- __MACOSX/Figure 6/6B/._DMSO_AMOT.tif
- Figure 6/6B/DMSO_YFP.tif
- __MACOSX/Figure 6/6B/._DMSO_YFP.tif
- Figure 6/6B/Nar_AMOT.tif
- __MACOSX/Figure 6/6B/._Nar_AMOT.tif
- Figure 6/6B/DMSO_MPP7.tif
- __MACOSX/Figure 6/6B/._DMSO_MPP7.tif
- Figure 6/6B/Jasp_AMOT.tif
- __MACOSX/Figure 6/6B/._Jasp_AMOT.tif
- Figure 6/6B/DMSO_DAPI.tif
- __MACOSX/Figure 6/6B/._DMSO_DAPI.tif
- Figure 6/6B/Jasp_YFP.tif
- __MACOSX/Figure 6/6B/._Jasp_YFP.tif
- Figure 6/6B/Nar_YFP.tif
- __MACOSX/Figure 6/6B/._Nar_YFP.tif
- Figure 6/6B/Jasp_DAPI.tif
- __MACOSX/Figure 6/6B/._Jasp_DAPI.tif
- Figure 6/6B/Nar_DAPI.tif
- __MACOSX/Figure 6/6B/._Nar_DAPI.tif
- Figure 6/6E/Figure 6E Ratio of nuclear MPP7 AMOT DMSO Bleb CytoB Y-compond.xlsx
- __MACOSX/Figure 6/6E/._Figure 6E Ratio of nuclear MPP7 AMOT DMSO Bleb CytoB Y-compond.xlsx
- Figure 6/6D/DMSO_DAPI .tif
- __MACOSX/Figure 6/6D/._DMSO_DAPI .tif
- Figure 6/6D/Y27632_DAPI.tif
- __MACOSX/Figure 6/6D/._Y27632_DAPI.tif
- Figure 6/6D/DMSO_AMOT.tif
- __MACOSX/Figure 6/6D/._DMSO_AMOT.tif
- Figure 6/6D/.DS_Store
- __MACOSX/Figure 6/6D/._.DS_Store
- Figure 6/6D/Bleb_MPP7.tif
- __MACOSX/Figure 6/6D/._Bleb_MPP7.tif
- Figure 6/6D/Cyto_B_DAPI.tif
- __MACOSX/Figure 6/6D/._Cyto_B_DAPI.tif
- Figure 6/6D/DMSO_YFP.tif
- __MACOSX/Figure 6/6D/._DMSO_YFP.tif
- Figure 6/6D/Bleb_AMOT.tif
- __MACOSX/Figure 6/6D/._Bleb_AMOT.tif
- Figure 6/6D/DMSO_MPP7.tif
- __MACOSX/Figure 6/6D/._DMSO_MPP7.tif
- Figure 6/6D/Cyto_B_YFP.tif
- __MACOSX/Figure 6/6D/._Cyto_B_YFP.tif
- Figure 6/6D/Y27632_AMOT.tif
- __MACOSX/Figure 6/6D/._Y27632_AMOT.tif
- Figure 6/6D/Bleb_YFP.tif
- __MACOSX/Figure 6/6D/._Bleb_YFP.tif
- Figure 6/6D/Cyto_B_AMOT.tif
- __MACOSX/Figure 6/6D/._Cyto_B_AMOT.tif
- Figure 6/6D/Y27632_YFP.tif
- __MACOSX/Figure 6/6D/._Y27632_YFP.tif
- Figure 6/6D/Bleb_DAPI.tif
- __MACOSX/Figure 6/6D/._Bleb_DAPI.tif
- Figure 6/6D/Cyto_B_MPP7.tif
- __MACOSX/Figure 6/6D/._Cyto_B_MPP7.tif
- Figure 6/6D/Y27632_MPP7.tif
- __MACOSX/Figure 6/6D/._Y27632_MPP7.tif
- Figure 6/6C/Figure 6C Ratio of nuclear MPP7 AMOT DMSO Jasp Nar.xlsx
- __MACOSX/Figure 6/6C/._Figure 6C Ratio of nuclear MPP7 AMOT DMSO Jasp Nar.xlsx
