# Supplementary material for: The L27 domain of MPP7 enhances TAZ-YY1 cooperation to renew muscle stem cells
Source: EMBO Rep. 2024 Nov 4;25(12):5667–86. doi: 10.1038/s44319-024-00305-4 (PMC11624273; doi:10.1038/s44319-024-00305-4)
Supplement: Supplementary file 9 — Source data Fig. 6 [file 44319_2024_305_MOESM9_ESM.zip › Figure 6/6F/Quantification of IF intensity of different AMOT variant.xlsx]

## Sheet: F-Ag
IF of AMOT expression	whole cell	nuclear	% of nuclear AMOT
1	24669	18901	0.766184
2	12369	6993	0.565365
3	9408	5344	0.568027
4	21950	12681	0.577722
5	10427	5423	0.520092
6	41052	24382	0.59393
7	23169	17329	0.747939
8	14608	9382	0.642251
9	23740	13945	0.587405
10	10075	9507	0.943623
11	20881	15264	0.730999
12	35282	24128	0.683861
13	24345	13631	0.55991
14	24760	11047	0.446163
15	22068	17865	0.809543
16	18544	10288	0.554789
17	10477	5422	0.517515
18	26082	10931	0.419101
19	30555	21354	0.698871
20	27476	23009	0.837422
21	29840	14324	0.480027
22	11389	8943	0.785231
23	38652	26673	0.690081
24	29103	20257	0.696045
25	10184	7469	0.733405
26	28272	19671	0.695777
27	10794	6465	0.598944
28	31902	13123	0.411354
29	10811	6752	0.624549
30	19457	8958	0.4604
31	17781	9829	0.552781
32	22219	13950	0.627841
33	16052	9668	0.602293
34	36413	18818	0.516793
35	14019	9946	0.709466
36	29210	20262	0.693667
37	18621	13696	0.735514
38	26401	17446	0.660808
39	6635	5467	0.823964
40	13615	9991	0.733823
41	15916	10050	0.63144
42	13497	9180	0.680151
43	33647	18615	0.553244
44	14699	11827	0.804613
45	29467	16969	0.575865
46	28991	19791	0.68266
47	19067	17137	0.898778
48	27150	16820	0.619521
49	30963	15886	0.513064
50	28169	21646	0.768433

## Sheet: F-3PY
IF of AMOT expression	whole cell	nuclear	% of nuclear AMOT
1	13868	5716	0.412172
2	22603	5342	0.23634
3	16700	5926	0.35485
4	23817	8299	0.348449
5	9506	3488	0.366926
6	12810	4097	0.319828
7	9802	4453	0.454295
8	9753	3598	0.368912
9	10539	3548	0.336654
10	8840	2749	0.310973
11	3544	1263	0.356377
12	19883	9863	0.496052
13	13684	3902	0.285151
14	19147	5909	0.308612
15	14333	6611	0.461243
16	22103	6141	0.277836
17	4941	1925	0.389597
18	16400	5989	0.365183
19	11788	3976	0.337292
20	8247	3639	0.441251
21	14543	6454	0.443787
22	11419	4546	0.398108
23	6691	1015	0.151696
24	8195	3547	0.432825
25	12287	5208	0.423863
26	14021	7009	0.499893
27	8352	2056	0.246169
28	25790	11952	0.463435
29	16667	4037	0.242215
30	5343	2660	0.497848
31	20505	8031	0.391661
32	17538	7880	0.44931
33	8074	3755	0.465073
34	11561	3669	0.31736
35	14346	6993	0.487453
36	11126	4344	0.390437
37	6151	2056	0.334255
38	20551	7086	0.344801
39	15595	5397	0.346072
40	8984	3609	0.401714
41	8271	3291	0.397896
42	10918	4220	0.386518
43	11768	4612	0.39191
44	20538	6952	0.338494
45	31248	6656	0.213006
46	13985	4024	0.287737
47	22542	7412	0.328808
48	9230	3896	0.422102
49	11993	4768	0.397565
50	18158	3840	0.211477

## Sheet: S176A
IF of AMOT expression	whole cell	nuclear	% of nuclear AMOT
1	11896	8864	0.745124
2	14695	9908	0.674243
3	14439	9127	0.632107
4	11019	6290	0.570832
5	16297	9161	0.562128
6	11267	6421	0.569894
7	20070	10253	0.510862
8	14456	7496	0.518539
9	15412	8461	0.548988
10	10915	6978	0.639304
11	8251	6084	0.737365
12	6197	5301	0.855414
13	14570	10437	0.716335
14	14398	8096	0.5623
15	11610	8038	0.692334
16	15514	8494	0.547505
17	8315	5423	0.652195
18	14833	8322	0.561046
19	4371	2502	0.572409
20	13507	8273	0.612497
21	12250	8327	0.679755
22	14524	9092	0.625998
23	7085	5363	0.756951
24	15828	9750	0.615997
25	11825	9541	0.80685
26	7536	4684	0.62155
27	22148	13310	0.600957
28	30816	17394	0.564447
29	13975	7517	0.537889
30	46341	24084	0.519713
31	31367	21440	0.683521
32	15515	9687	0.624364
33	14097	9394	0.666383
34	11665	8837	0.757565
35	14257	8600	0.603212
36	10873	8771	0.806677
37	20951	12546	0.598826
38	14054	7538	0.53636
39	15122	8513	0.562955
40	17455	12168	0.697107
41	10039	6772	0.674569
42	18472	12534	0.67854
43	23729	16373	0.69
44	21729	13746	0.632611
45	21647	14338	0.662355
46	6547	3738	0.570949
47	33585	18457	0.549561
48	16008	10428	0.651424
49	20858	16873	0.808946
50	32832	25538	0.777839

## Sheet: S176D
IF of AMOT expression	whole cell	nuclear	% of nuclear AMOT
1	13167	6579	0.499658
2	12332	5744	0.46578
3	12290	5786	0.470789
4	11680	5376	0.460274
5	9352	3238	0.346236
6	25318	10814	0.427127
7	15279	6163	0.403364
8	10323	4949	0.479415
9	8406	3100	0.368784
10	10333	5182	0.5015
11	7057	3967	0.562137
12	15004	7703	0.513396
13	13267	4461	0.336248
14	19275	7262	0.376757
15	6152	1362	0.221391
16	15385	5750	0.373741
17	8398	3320	0.395332
18	10317	3887	0.376757
19	7834	3264	0.416645
20	29302	12697	0.433315
21	8325	4489	0.539219
22	12828	6205	0.483708
23	16836	6338	0.376455
24	14149	6719	0.474875
25	30483	11080	0.363481
26	24166	7290	0.301663
27	4799	1941	0.404459
28	7764	3015	0.388331
29	18712	6420	0.343095
30	18791	5089	0.270821
31	17779	1886	0.10608
32	17743	8829	0.497605
33	10543	3253	0.308546
34	8805	2601	0.2954
35	8047	2530	0.314403
36	14967	6022	0.402352
37	10863	4657	0.428703
38	6223	2321	0.372971
39	12881	3242	0.251689
40	8096	3108	0.383893
41	21160	10418	0.492344
42	7418	3041	0.409949
43	20006	5743	0.287064
44	17593	8643	0.491275
45	17375	9543	0.549237
46	7958	3590	0.451118
47	17825	6240	0.35007
48	13064	4666	0.357165
49	11231	5360	0.47725
50	14942	7464	0.499532
