# Supplementary material for: The L27 domain of MPP7 enhances TAZ-YY1 cooperation to renew muscle stem cells
Source: EMBO Rep. 2024 Nov 4;25(12):5667–86. doi: 10.1038/s44319-024-00305-4 (PMC11624273; doi:10.1038/s44319-024-00305-4)
Supplement: Supplementary file 9 — Source data Fig. 6 [file 44319_2024_305_MOESM9_ESM.zip › Figure 6/6G/Figure 6F Quantifications of cells fate of force-express Amot mutants constructs in Amot cKO MuSCs.xlsx]

## Sheet: AMOT S176A 
	Pax7+	Pax7+MyoD+	MyoD+
		1
		1
		1
		1
		1
		3
		1
			1
		1	1
			2
			1
	1		1
			1
			1
		2
	2
			2
		1
			2
		2
		1
		1	2
			1
	1
			2
		1
		1	1
		1
		1
		1	2
			1
	1		1
			1
			4
		1
	1		1
		1
			1
			1
			1
		2	3
	1		3
		1	1
	1	1
			1
			1
			1
		1
		1
			1
		1
	1	1
			1
		3
		1
		2
		1
		1
	1		1
		2
		1
		2
	1	1
		1
		1
		1
	1		1
		1
		1
			1
		1
	1
		1
		1
			1
	1	2
		2
		1
		2
		3
		3
		1
		1
		1	1
		1	2
			2
		1
		1
			2
			1
		3
sum	14	76	55

## Sheet: AMOT S176E
	Pax7+	Pax7+MyoD+	MyoD+
	1		1
			1
		1
			2
			1
			2
			1
			1
		1
	1	1
			1
			1
			1
		1
		2	3
		1
		1
		1	1
		1
			1
		1
			1
	1	1	2
		2
		2	1
			1
		1
			3
			2
		1
	1	1
		1	2
			2
			3
	1	1	1
		1
		1	2
	1		1
			3
			2
		1
			3
		1	1
			1
	1		1
		1	2
			2
			1
		1	2
			3
			1
		1	2
			2
	1	1
			2
		1
			3
	1		2
		1
			3
	1		1
			1
			1
		1
			1
	1		3
			1
			1
		1
	1	1
			1
			2
			2
	1		1
			1
	1		2
		1
			1
			2
		1
			1
			2
		1
	1		1
			1
			3
			1
			1
		3
sum	15	40	105

## Sheet: AMOT 3PY
	Pax7+	Pax7+MyoD+	MyoD+
			2
	1		2
			4
		1
		1
			1
			2
			2
	1		1
		2
		1	1
			1
			1
		1	2
	1		2
			1
		3
			1
			1
			1
			5
	1		1
			1
		1
			2
	1		1
		1
			2
			1
			1
		1	2
		1	2
		1
			3
			3
	1		2
		1
		1	1
		2
			2
		1
		2
			1
	1		3
			1
		3	5
	1		1
		2
			2
			1
			1
		1	2
	1	1
		1	1
		1	1
		1
			1
		2
	1		4
		1
			1
	1		2
			1
		1	2
		1	1
		1
			1
		1	1
			1
	1		1
			2
		1
			1
			1
			1
		1	1
			2
			2
			2
			2
			1
			1
	1
		1
			3
			2
			1
	1		1
	1		2
			2
		2
			1
	1		1
		1
	1	1
			1
			2
		1
			1
		2
	1		2
			1
			1
			1
			1
	1		2
			1
			3
	1		1
			4
	1		2
		1
			1
	1		1
		1
			2
		4
sum	22	54	145
