# Supplementary material for: The L27 domain of MPP7 enhances TAZ-YY1 cooperation to renew muscle stem cells
Source: EMBO Rep. 2024 Nov 4;25(12):5667–86. doi: 10.1038/s44319-024-00305-4 (PMC11624273; doi:10.1038/s44319-024-00305-4)
Supplement: Supplementary file 9 — Source data Fig. 6 [file 44319_2024_305_MOESM9_ESM.zip › Figure 6/6B/Ratio of nuclear MPP7 AMOT DMSO Jasp Nar.xlsx]

## Sheet: DMSO MPP7
	Whole cell	Cytoplasmic	Nuc	% of Nuc
1	12.14	9.22	2.92	0.240527
2	26.43	22.89	3.54	0.133939
3	35.47	25.37	10.1	0.284748
4	22.57	18.25	4.32	0.191405
5	17.04	12.7	4.34	0.254695
6	22.56	14.47	8.09	0.358599
7	32.71	27.67	5.04	0.154081
8	17.04	12.57	4.47	0.262324
9	14.57	10.85	3.72	0.255319
10	29.66	24.16	5.5	0.185435
11	13.9	9.82	4.08	0.293525
12	20.73	15.99	4.74	0.228654
13	20.62	15.41	5.21	0.252667
14	15.44	10.7	4.74	0.306995
15	21.5	17.64	3.86	0.179535
16	12.05	8.68	3.37	0.279668
17	9.63	6.26	3.37	0.349948
18	15.25	12.4	2.85	0.186885
19	15.52	10.92	4.6	0.296392
20	14.29	9.2	5.09	0.356193
21	11.27	8.21	3.06	0.271517
22	16.34	10.94	5.4	0.330477
23	14.61	9.84	4.77	0.326489
24	17.46	12.87	4.59	0.262887
25	11.8	8.68	3.12	0.264407
26	13.98	9.4	4.58	0.327611
27	20.84	16.84	4	0.191939
28	13.41	9.23	4.18	0.311708
29	20.19	14.16	6.03	0.298663
30	19.79	15.21	4.58	0.23143
31	29.27	19.6	9.67	0.330372
32	20.02	15.76	4.26	0.212787
33	31.33	23.67	7.66	0.244494
34	13.55	8.63	4.92	0.3631
35	31.64	26.21	5.43	0.171618
36	11.26	7.34	3.92	0.348135
37	22.22	17.05	5.17	0.232673
38	33.01	26.21	6.8	0.205998
39	14.29	11.22	3.07	0.214836
40	21.19	15.35	5.84	0.275602
41	10.49	7.25	3.24	0.308866
42	17.46	12.03	5.43	0.310997
43	22.61	17.96	4.65	0.205661
44	16.1	12.75	3.35	0.208075
45	12.61	9.86	2.75	0.218081
46	9.08	6.77	2.31	0.254405
47	13.95	9.03	4.92	0.352688
48	13.76	9.06	4.7	0.34157
49	11.82	8.54	3.28	0.277496
50	24.75	16.6	8.15	0.329293
51	14.44	11.02	3.42	0.236842
52	10.77	7.46	3.31	0.307335
53	15.61	10.82	4.79	0.306855
54	16.5	13.2	3.3	0.2
55	12.55	8.81	3.74	0.298008
56	10.98	7.55	3.43	0.312386
57	15.78	11.12	4.66	0.295311
58	19.85	16.32	3.53	0.177834
59	14.67	10.47	4.2	0.286299
60	20.04	16.53	3.51	0.17515
61	18.54	13.49	5.05	0.272384
62	14.11	10.54	3.57	0.253012
63	11.29	7.98	3.31	0.29318
64	24.07	22.5	1.57	0.0652264
65	12.55	8.64	3.91	0.311554
66	13.42	8.73	4.69	0.349478
67	12.65	9.66	2.99	0.236364
68	16.75	11.2	5.55	0.331343
69	13.51	10.09	3.42	0.253146
70	10.53	6.89	3.64	0.345679
71	8.9	5.78	3.12	0.350562
72	13.99	10.46	3.53	0.252323
73	24.74	20.64	4.1	0.165724
74	15.18	10.45	4.73	0.311594
75	16.59	12.1	4.49	0.270645
76	13.42	9.24	4.18	0.311475
77	12.7	9.48	3.22	0.253543
78	10.78	7.82	2.96	0.274583
79	16.48	13.03	3.45	0.209345
80	9.13	6.17	2.96	0.324206
81	10.68	7.2	3.48	0.325843
82	10.32	6.82	3.5	0.339147
83	13.29	10.12	3.17	0.238525
84	13.91	12.7	1.21	0.0869878
85	20.12	15.09	5.03	0.25
86	21.2	20.6	0.6	0.0283019
87	16.73	13.16	3.57	0.213389
88	17.72	12.54	5.18	0.292325
89	17.35	11.37	5.98	0.344669
90	9.36	6	3.36	0.358974
91	10.55	7.48	3.07	0.290995
92	13.25	8.69	4.56	0.344151
93	8.15	5.31	2.84	0.348466
94	11.37	8.18	3.19	0.280563
95	12.16	10.34	1.82	0.149671
96	15.24	11.75	3.49	0.229003
97	9.23	6.57	2.66	0.288191
98	12.74	10.62	2.12	0.166405
99	9.39	7.32	2.07	0.220447
100	19.76	15.85	3.91	0.197874
101	9.24	6.42	2.82	0.305195
102	11.04	8.74	2.3	0.208333
103	16.21	13.1	3.11	0.191857
104	12	8.34	3.66	0.305
105	15.94	13.8	2.14	0.134253
106	22.51	20.47	2.04	0.0906264
107	14.58	9.8	4.78	0.327846
108	8.72	7.54	1.18	0.135321
109	12.41	9.55	2.86	0.230459
110	15.78	12.94	2.84	0.179975
111	19.35	13.6	5.75	0.297158
112	17.39	11.82	5.57	0.320299
113	9.25	6.42	2.83	0.305946
114	22.14	15.13	7.01	0.316621
115	11.84	9.41	2.43	0.205236
116	22.14	15.13	7.01	0.316621
117	16.89	10.78	6.11	0.361753
118	20.44	14.65	5.79	0.283268
119	28.49	21.47	7.02	0.246402
120	21.23	15.26	5.97	0.281206
121	27.82	21.66	6.16	0.221423
122	24.89	19.04	5.85	0.235034
123	14.4	9.38	5.02	0.348611
124	18.67	14.9	3.77	0.201928
125	15.49	11.66	3.83	0.247256
126	21.87	14.15	7.72	0.352995
127	14.73	9.77	4.96	0.336728
128	15.62	10.85	4.77	0.305378
129	14.31	11.1	3.21	0.224319
130	18.36	13.45	4.91	0.267429
131	15.88	10.83	5.05	0.31801
132	21.62	14.36	7.26	0.3358
133	9.62	6.85	2.77	0.287942
134	15.78	11.12	4.66	0.295311
135	19.85	16.32	3.53	0.177834
136	19.85	16.32	3.53	0.177834
137	14.67	10.47	4.2	0.286299
138	20.04	15.53	4.51	0.22505
139	14.11	10.45	3.66	0.259391
140	11.29	7.98	3.31	0.29318
141	24.07	22.5	1.57	0.0652264
142	12.55	8.64	3.91	0.311554
143	13.42	8.73	4.69	0.349478
144	12.65	9.66	2.99	0.236364
145	16.75	11.2	5.55	0.331343
146	13.51	10.09	3.42	0.253146
147	8.9	5.78	3.12	0.350562
148	10.53	6.89	3.64	0.345679
149	13.99	10.46	3.53	0.252323
150	24.74	20.64	4.1	0.165724
151	15.18	10.45	4.73	0.311594
152	16.59	12.1	4.49	0.270645
153	13.42	9.24	4.18	0.311475
154	16.48	13.03	3.45	0.209345
155	10.78	7.82	2.96	0.274583
156	12.7	9.48	3.22	0.253543
157	9.13	6.17	2.96	0.324206
158	21.2	20.6	0.6	0.0283019
159	13.91	12.7	1.21	0.0869878
160	20.12	15.09	5.03	0.25
161	16.73	13.16	3.57	0.213389
162	17.72	12.54	5.18	0.292325
163	17.35	11.37	5.98	0.344669
164	12.16	10.34	1.82	0.149671
165	15.24	11.75	3.49	0.229003
166	11.37	8.18	3.19	0.280563
167	9.36	6	3.36	0.358974
168	10.55	7.48	3.07	0.290995
169	13.25	8.69	4.56	0.344151
170	8.15	5.31	2.84	0.348466
171	11.37	8.18	3.19	0.280563
172	12.74	10.62	2.12	0.166405
173	19.76	15.84	3.92	0.198381
174	9.24	6.42	2.82	0.305195
175	11.35	7.76	3.59	0.3163
176	16.21	13.1	3.11	0.191857
177	10.33	8.35	1.98	0.191675
178	11.04	7.84	3.2	0.289855
179	12	8.33	3.67	0.305833
180	15.94	13.8	2.14	0.134253
181	22.51	20.47	2.04	0.0906264
182	14.58	9.8	4.78	0.327846
183	15.78	12.94	2.84	0.179975
184	17.39	11.82	5.57	0.320299
185	19.35	13.6	5.75	0.297158
186	22.14	15.13	7.01	0.316621
187	11.84	9.41	2.43	0.205236
188	16.89	10.78	6.11	0.361753
189	20.44	14.65	5.79	0.283268
190	21.23	15.26	5.97	0.281206
191	28.49	21.47	7.02	0.246402
192	15.29	13.23	2.06	0.134729
193	18.67	14.9	3.77	0.201928
194	15.49	11.66	3.83	0.247256
195	15.62	10.85	4.77	0.305378
196	14.31	11.1	3.21	0.224319
197	15.88	10.83	5.05	0.31801
198	18.36	13.45	4.91	0.267429
199	21.62	14.36	7.26	0.3358
200	9.62	6.85	2.77	0.287942

## Sheet: Jasp MPP7
	Whole cell	Cytoplasmic	Nuc	% of Nuc
1	17.1	6.69	10.41	0.608772
2	17.79	8.58	9.21	0.517707
3	14.29	4.34	9.95	0.696291
4	21.19	9.35	11.84	0.558754
5	10.49	2.75	7.74	0.737846
6	11.99	5.88	6.11	0.509591
7	17.46	7.03	10.43	0.597365
8	22.61	9.86	12.75	0.56391
9	26.1	12.75	13.35	0.511494
10	14.93	4.29	10.64	0.712659
11	9.39	3.84	5.55	0.591054
12	23.01	4.51	18.5	0.803998
13	28.7	12.39	16.31	0.568293
14	19.5	7.78	11.72	0.601026
15	16.83	8.31	8.52	0.506239
16	23.32	11.9	11.42	0.489708
17	17.05	8.66	8.39	0.492082
18	18.76	8.12	10.64	0.567164
19	29.45	14.5	14.95	0.50764
20	19.73	7.21	12.52	0.634567
21	14.51	4.06	10.45	0.720193
22	24.17	8.15	16.02	0.662805
23	15.73	6.42	9.31	0.591863
24	23.12	7.09	16.03	0.693339
25	25.62	9.23	16.39	0.639735
26	24.4	7.29	17.11	0.70123
27	11.44	4.74	6.7	0.585664
28	13.11	5.37	7.74	0.590389
29	12.69	6.42	6.27	0.49409
30	16.62	6.39	10.23	0.615523
31	23.5	11.87	11.63	0.494894
32	11.88	4.32	7.56	0.636364
33	17.92	5.22	12.7	0.708705
34	35.86	10.54	25.32	0.706079
35	37.71	16.65	21.06	0.558473
36	14.42	3.78	10.64	0.737864
37	15.73	2.39	13.34	0.848061
38	10.33	4.92	5.41	0.523717
39	15.47	7.36	8.11	0.52424
40	22.62	9.22	13.4	0.592396
41	20.93	8.12	12.81	0.61204
42	10.33	4.92	5.41	0.523717
43	10.15	3.95	6.2	0.610837
44	12.89	4.21	8.68	0.67339
45	17.58	8.51	9.07	0.515927
46	15.97	6.27	9.7	0.607389
47	14.76	6.48	8.28	0.560976
48	20.93	8.12	12.81	0.61204
49	13.14	4.95	8.19	0.623288
50	13.26	5.16	8.1	0.61086
51	11.72	5.71	6.01	0.512799
52	14.11	5.47	8.64	0.612332
53	20.07	9.75	10.32	0.5142
54	15.26	5.28	9.98	0.653997
55	17.18	5.82	11.36	0.661234
56	19.22	9.8	9.42	0.490114
57	25.51	11.76	13.75	0.539004
58	14.22	7.07	7.15	0.502813
59	20.49	9.64	10.85	0.529527
60	21.68	9.51	12.17	0.561347
61	13.08	3.51	9.57	0.731651
62	16.62	4.23	12.39	0.745487
63	9.41	2.7	6.71	0.713071
64	16.57	8.08	8.49	0.512372
65	11.45	3.91	7.54	0.658515
66	14.36	5.95	8.41	0.585655
67	12.79	6.48	6.31	0.493354
68	16.11	6.02	10.09	0.626319
69	20.45	10.38	10.07	0.492421
70	16.08	6.92	9.16	0.569652
71	14.85	6.89	7.96	0.536027
72	13.68	5.34	8.34	0.609649
73	14.27	4.36	9.91	0.694464
74	17.92	5.17	12.75	0.711496
75	19.65	7.14	12.51	0.636641
76	18.65	8.16	10.49	0.562466
77	17.47	5.85	11.62	0.66514
78	13.8	6.54	7.26	0.526087
79	9.99	4.42	5.57	0.557558
80	21.5	10.3	11.2	0.52093
81	16.97	8.38	8.59	0.506187
82	18.68	7.07	11.61	0.62152
83	16.17	7.71	8.46	0.523191
84	16.97	4.1	12.87	0.758397
85	22.4	11.19	11.21	0.500446
86	19.59	5.51	14.08	0.718734
87	15.32	4.93	10.39	0.678198
88	14.05	4.65	9.4	0.669039
89	15.93	5.02	10.91	0.684871
90	21.59	6.51	15.08	0.698472
91	19.3	6.37	12.93	0.669948
92	13.5	4.89	8.61	0.637778
93	14.49	7.22	7.27	0.501725
94	16.06	5.79	10.27	0.639477
95	20.43	7.22	13.21	0.646598
96	15.08	6.5	8.58	0.568966
97	16.79	8.33	8.46	0.503871
98	13.75	6.06	7.69	0.559273
99	9.94	5.03	4.91	0.493964
100	15.29	7.59	7.7	0.503597
101	12.78	5.82	6.96	0.544601
102	14.38	4.6	9.78	0.680111
103	14.44	7.04	7.4	0.512465
104	17.19	7.89	9.3	0.541012
105	12.29	4.89	7.4	0.602116
106	18.44	8.62	9.82	0.532538
107	13.38	5.67	7.71	0.576233
108	17.34	6.38	10.96	0.632065
109	17.69	8.54	9.15	0.517241
110	24.64	11.86	12.78	0.518669
111	17.34	4.24	13.1	0.755479
112	19.24	6.88	12.36	0.642412
113	22.27	9.66	12.61	0.566233
114	18.64	8.89	9.75	0.523069
115	18.97	8.09	10.88	0.573537
116	31.66	14.57	17.09	0.539798
117	23.48	10.81	12.67	0.539608
118	17.48	6.7	10.78	0.616705
119	21.98	8.13	13.85	0.630118
120	24.53	12.31	12.22	0.498166
121	17.65	5.25	12.4	0.70255
122	34.64	16.16	18.48	0.533487
123	21.1	6.63	14.47	0.685782
124	21.68	7.15	14.53	0.670203
125	20.09	5.36	14.73	0.733201
126	20.48	6.16	14.32	0.699219
127	17.37	4.36	13.01	0.748993
128	20.45	6.92	13.53	0.661614
129	30.61	10.69	19.92	0.650768
130	19.7	6.81	12.89	0.654315
131	38.83	13.65	25.18	0.648468
132	29.6	12.76	16.84	0.568919
133	25.63	8.99	16.64	0.649239
134	30.28	11.39	18.89	0.623844
135	27.65	11.04	16.61	0.600723
136	16.86	8.35	8.51	0.504745
137	28.26	10.38	17.88	0.632696
138	20.8	10.1	10.7	0.514423
139	23.28	9.31	13.97	0.600086
140	23.03	5.09	17.94	0.778984
141	22.58	10.32	12.26	0.542958
142	21.23	6.18	15.05	0.708902
143	16.59	6.23	10.36	0.624473
144	23.13	7.72	15.41	0.666234
145	25.28	8.46	16.82	0.665348
146	19.46	7.85	11.61	0.596608
147	17.25	5.69	11.56	0.670145
148	13.05	5.12	7.93	0.607663
149	29.66	11.85	17.81	0.600472
150	34.26	12.16	22.1	0.645067
151	34.88	13.7	21.18	0.607225
152	33.49	13.63	19.86	0.593013
153	34.21	13.98	20.23	0.591348
154	26.83	9.68	17.15	0.63921
155	34.48	8.14	26.34	0.763921
156	19	6.19	12.81	0.674211
157	24.94	10.5	14.44	0.57899
158	27.07	8.44	18.63	0.688216
159	27.68	10.64	17.04	0.615607
160	23.35	8.06	15.29	0.654818
161	19.84	8.8	11.04	0.556452
162	21.23	8.37	12.86	0.605747
163	34.64	10.98	23.66	0.683025
164	37.86	15.78	22.08	0.583201
165	21.87	10.89	10.98	0.502058
166	22.04	6.47	15.57	0.706443
167	27.71	13.8	13.91	0.501985
168	21.04	6.97	14.07	0.668726
169	16.47	7.64	8.83	0.536126
170	20.52	6.68	13.84	0.674464
171	25.42	8.97	16.45	0.647128
172	26.97	10.87	16.1	0.59696
173	18.51	4.46	14.05	0.759049
174	33.88	14.29	19.59	0.578217
175	36.58	10.07	26.51	0.724713
176	17.5	5.55	11.95	0.682857
177	21.55	7.07	14.48	0.671926
178	35.02	14.23	20.79	0.593661
179	24.86	7.45	17.41	0.700322
180	22.71	7.94	14.77	0.650374
181	20.95	5.91	15.04	0.7179
182	20.66	6.9	13.76	0.666021
183	20.45	6.96	13.49	0.659658
184	26.53	9.44	17.09	0.644176
185	28.62	13.11	15.51	0.541929
186	32.54	12.96	19.58	0.601721
187	35.03	16.93	18.1	0.5167
188	40.17	16.93	23.24	0.578541
189	40.17	18.91	21.26	0.529251
190	22.97	5.69	17.28	0.752286
191	25.51	9.23	16.28	0.638181
192	20.23	6.77	13.46	0.665348
193	22.4	7.41	14.99	0.669196
194	24.23	10.62	13.61	0.5617
195	11.09	4.21	6.88	0.620379
196	23.03	10.57	12.46	0.541033
197	22.36	10.9	11.46	0.512522
198	26.82	10.29	16.53	0.616331
199	26.18	10.02	16.16	0.617265
200	32.55	10.68	21.87	0.671889

## Sheet: Nar MPP7
	Whole cell	Cytoplasmic	Nuc	% of Nuc
1	11.67	4.96	6.71	0.574979
2	10.05	3.98	6.07	0.60398
3	16.25	6.2	10.05	0.618462
4	15.95	7.75	8.2	0.514107
5	14.86	5.61	9.25	0.622476
6	28.63	10.02	18.61	0.650017
7	21.55	8.88	12.67	0.587935
8	29.99	13.83	16.16	0.538846
9	10.55	5.14	5.41	0.512796
10	14.17	5.79	8.38	0.59139
11	15.92	5.59	10.33	0.648869
12	11.44	4.86	6.58	0.575175
13	11.27	5.47	5.8	0.514641
14	11.83	3.95	7.88	0.666103
15	17.8	8.55	9.25	0.519663
16	17.76	8.71	9.05	0.509572
17	19.97	9.3	10.67	0.534301
18	23.1	8.25	14.85	0.642857
19	22.6	10.18	12.42	0.549558
20	14.41	7.09	7.32	0.507981
21	22.6	10.18	12.42	0.549558
22	11.66	4.65	7.01	0.601201
23	10.55	3.75	6.8	0.64455
24	15.25	7.25	8	0.52459
25	20.27	8.21	12.06	0.594968
26	14.19	6.31	7.88	0.555321
27	12.71	5.29	7.42	0.583792
28	25.13	11.6	13.53	0.5384
29	28.76	12.43	16.33	0.567803
30	24.88	11.11	13.77	0.553457
31	15.57	7.24	8.33	0.535003
32	34.81	17.12	17.69	0.508187
33	27.9	10.44	17.46	0.625806
34	16.8	6.98	9.82	0.584524
35	25.02	10.73	14.29	0.571143
36	28.94	12.67	16.27	0.562198
37	11.14	5.09	6.05	0.543088
38	27.64	12.78	14.86	0.537627
39	17.67	7.24	10.43	0.590266
40	18.99	8.73	10.26	0.540284
41	18.07	8.74	9.33	0.516325
42	25.66	10.24	15.42	0.600935
43	11.14	5.09	6.05	0.543088
44	25.66	10.24	15.42	0.600935
45	37.33	13.44	23.89	0.639968
46	16.49	2.85	13.64	0.827168
47	21.92	8.59	13.33	0.60812
48	26.82	11.4	15.42	0.574944
49	18.7	8.46	10.24	0.547594
50	18.34	6.05	12.29	0.67012
51	11.83	3.94	7.89	0.666948
52	21.61	9.29	12.32	0.570106
53	18.94	7.18	11.76	0.620908
54	24.86	10.96	13.9	0.559131
55	31.08	13.32	17.76	0.571429
56	29.87	9.2	20.67	0.691999
57	33.89	13.13	20.76	0.61257
58	32.98	14.29	18.69	0.566707
59	34.94	13.94	21	0.60103
60	34.51	10.44	24.07	0.697479
61	31.69	9.56	22.13	0.698328
62	31.79	11.35	20.44	0.642969
63	16.26	6.41	9.85	0.605781
64	12.33	3.46	8.87	0.719384
65	22.25	6.18	16.07	0.722247
66	22.53	7.21	15.32	0.679982
67	27.02	8.26	18.76	0.694301
68	15.46	3.14	12.32	0.796895
69	41.39	16.53	24.86	0.600628
70	21.31	5.36	15.95	0.748475
71	34.88	16.1	18.78	0.538417
72	18.04	7.26	10.78	0.597561
73	39.15	17.13	22.02	0.562452
74	30.86	11.83	19.03	0.616656
75	20.07	5.85	14.22	0.70852
76	20.19	8.43	11.76	0.582467
77	18.19	7.19	11	0.604728
78	17.47	7.92	9.55	0.546651
79	22.84	9.08	13.76	0.602452
80	23.67	7.86	15.81	0.667934
81	18.23	5.98	12.25	0.671969
82	19.35	9.35	10	0.516796
83	16.97	5.29	11.68	0.688273
84	21.94	9.03	12.91	0.588423
85	16.88	5.81	11.07	0.655806
86	21.43	8.58	12.85	0.599627
87	24.31	10.76	13.55	0.557384
88	18.65	7.82	10.83	0.580697
89	30.35	14.27	16.08	0.529819
90	21.53	10.42	11.11	0.516024
91	25.44	12.28	13.16	0.517296
92	18.35	8.52	9.83	0.535695
93	21.3	10.3	11	0.516432
94	18.64	7.17	11.47	0.615343
95	10	4.52	5.48	0.548
96	20.95	8.35	12.6	0.601432
97	17.83	7.48	10.35	0.580482
98	18.74	7.43	11.31	0.603522
99	11.21	1.5	9.71	0.866191
100	17.61	7.16	10.45	0.593413
101	24.05	10.25	13.8	0.573805
102	13.71	6.56	7.15	0.521517
103	23.42	10.4	13.02	0.555935
104	39.58	14.34	25.24	0.637696
105	18.73	7.42	11.31	0.603844
106	23.42	10.54	12.88	0.549957
107	10.53	3.09	7.44	0.706553
108	19.95	7.44	12.51	0.627068
109	23.11	10.98	12.13	0.524881
110	15.46	6.69	8.77	0.56727
111	16.88	6.43	10.45	0.619076
112	12.09	4.92	7.17	0.593052
113	17.44	7.59	9.85	0.564794
114	14.6	5.88	8.72	0.59726
115	14.69	4.8	9.89	0.673247
116	15.44	6.75	8.69	0.562824
117	16.37	7.83	8.54	0.521686
118	12.87	4.46	8.41	0.653458
119	9.6	3.18	6.42	0.66875
120	13.61	4.41	9.2	0.675974
121	18.13	6.66	11.47	0.632653
122	13.32	6.06	7.26	0.545045
123	15.47	6.8	8.67	0.56044
124	19.51	7.81	11.7	0.599692
125	31.51	14.91	16.6	0.526817
126	15.77	5.88	9.89	0.62714
127	34.49	13.47	21.02	0.609452
128	29.18	12.12	17.06	0.584647
129	29.87	9.2	20.67	0.691999
130	33.89	13.13	20.76	0.61257
131	32.98	14.29	18.69	0.566707
132	34.93	13.94	20.99	0.600916
133	34.51	10.44	24.07	0.697479
134	31.69	9.56	22.13	0.698328
135	15.05	7.13	7.92	0.526246
136	31.79	11.35	20.44	0.642969
137	16.26	6.41	9.85	0.605781
138	12.33	3.46	8.87	0.719384
139	22.25	6.18	16.07	0.722247
140	27.02	8.26	18.76	0.694301
141	22.53	7.21	15.32	0.679982
142	15.46	3.14	12.32	0.796895
143	41.89	16.53	25.36	0.605395
144	21.31	5.36	15.95	0.748475
145	34.88	16.1	18.78	0.538417
146	18.04	7.26	10.78	0.597561
147	39.15	17.13	22.02	0.562452
148	30.86	11.83	19.03	0.616656
149	20.07	5.85	14.22	0.70852
150	20.19	8.43	11.76	0.582467
151	18.19	7.19	11	0.604728
152	18.23	5.98	12.25	0.671969
153	23.67	7.86	15.81	0.667934
154	22.84	9.03	13.81	0.604641
155	17.47	7.92	9.55	0.546651
156	19.35	9.35	10	0.516796
157	16.97	5.29	11.68	0.688273
158	13.35	5.43	7.92	0.593258
159	16.88	5.81	11.07	0.655806
160	21.43	8.58	12.85	0.599627
161	24.81	10.76	14.05	0.566304
162	18.65	7.82	10.83	0.580697
163	30.35	14.27	16.08	0.529819
164	21.53	10.42	11.11	0.516024
165	25.44	12.28	13.16	0.517296
166	18.35	8.52	9.83	0.535695
167	11.34	5.47	5.87	0.517637
168	18.64	7.17	11.47	0.615343
169	18.74	7.43	11.31	0.603522
170	17.83	7.48	10.35	0.580482
171	20.95	8.35	12.6	0.601432
172	17.61	7.16	10.45	0.593413
173	24.05	10.25	13.8	0.573805
174	13.71	6.56	7.15	0.521517
175	29.48	10.6	18.88	0.640434
176	23.42	10.4	13.02	0.555935
177	18.73	7.42	11.31	0.603844
178	10.53	3.09	7.44	0.706553
179	19.95	7.44	12.51	0.627068
180	23.11	10.98	12.13	0.524881
181	15.46	6.96	8.5	0.549806
182	17.44	7.59	9.85	0.564794
183	14.6	5.88	8.72	0.59726
184	16.38	6.43	9.95	0.607448
185	12.09	4.92	7.17	0.593052
186	15.44	6.75	8.69	0.562824
187	12.87	4.46	8.41	0.653458
188	9.6	3.18	6.42	0.66875
189	13.61	4.41	9.2	0.675974
190	17.8	7.6	10.2	0.573034
191	18.13	5.66	12.47	0.68781
192	13.82	5.06	8.76	0.633864
193	17.7	6.9	10.8	0.610169
194	15.47	6.8	8.67	0.56044
195	19.51	6.81	12.7	0.650948
196	31.51	10.91	20.6	0.653761
197	32.92	10.72	22.2	0.674362
198	34.49	9.47	25.02	0.725428
199	15.77	5.88	9.89	0.62714
200	29.18	8.12	21.06	0.721727

## Sheet: DMSO AMOT
	Whole cell	Cytoplasmic	Nuc	% of Nuc
1	10.04	6	4.04	0.40239
2	13.07	8.22	4.85	0.371079
3	15.69	9.56	6.13	0.390695
4	14.01	10.14	3.87	0.276231
5	30.17	19.79	10.38	0.34405
6	7.5	4.72	2.78	0.370667
7	6.54	5.16	1.38	0.211009
8	9.79	6.28	3.51	0.358529
9	5.41	3.93	1.48	0.273567
10	5.77	3.63	2.14	0.370884
11	9.93	5.76	4.17	0.41994
12	7.6	4.75	2.85	0.375
13	5.37	3.25	2.12	0.394786
14	6.36	3.81	2.55	0.400943
15	5.49	3.41	2.08	0.378871
16	8.54	5.38	3.16	0.370023
17	10.17	7.42	2.75	0.270403
18	11.58	6.97	4.61	0.3981
19	11	6.99	4.01	0.364545
20	7.31	5.36	1.95	0.266758
21	12.14	7.82	4.32	0.355848
22	8.86	6.79	2.07	0.233634
23	9.37	5.69	3.68	0.392743
24	11.93	7.07	4.86	0.407376
25	10.42	6.56	3.86	0.370441
26	26.08	16.31	9.77	0.374617
27	12.32	8.85	3.47	0.281656
28	13.29	9.49	3.8	0.285929
29	11.29	6.39	4.9	0.434012
30	11.27	6.54	4.73	0.419698
31	7.49	4.35	3.14	0.419226
32	6.72	4.32	2.4	0.357143
33	5.96	4.38	1.58	0.265101
34	9.27	5.24	4.03	0.434736
35	6.12	4.09	2.03	0.331699
36	5.08	3.85	1.23	0.242126
37	5.89	3.75	2.14	0.363328
38	9.89	7.54	2.35	0.237614
39	12.91	8.27	4.64	0.359411
40	7.53	4.56	2.97	0.394422
41	31.44	23.15	8.29	0.263677
42	9.82	5.54	4.28	0.435845
43	8.38	5.07	3.31	0.394988
44	6.63	4.17	2.46	0.371041
45	7.37	4.17	3.2	0.434193
46	13.38	8.43	4.95	0.369955
47	13.25	8.11	5.14	0.387925
48	14.9	8.58	6.32	0.424161
49	6.72	4.26	2.46	0.366071
50	8.68	5.77	2.91	0.335253
51	7.68	5.37	2.31	0.300781
52	8.75	6.47	2.28	0.260571
53	8.66	5.48	3.18	0.367206
54	9.78	6.49	3.29	0.336401
55	8.49	7.34	1.15	0.135453
56	13.18	8.91	4.27	0.323976
57	13.21	8.81	4.4	0.333081
58	15.95	10.84	5.11	0.320376
59	7.15	5.41	1.74	0.243357
60	9.96	7.52	2.44	0.24498
61	5.66	3.64	2.02	0.35689
62	5.31	3.2	2.11	0.397363
63	5.52	4.11	1.41	0.255435
64	8.63	6.43	2.2	0.254925
65	6.33	4.7	1.63	0.257504
66	8.31	5.52	2.79	0.33574
67	5.91	4.54	1.37	0.23181
68	14.7	9.87	4.83	0.328571
69	10.35	6.68	3.67	0.354589
70	23.77	15.18	8.59	0.36138
71	8.51	5.66	2.85	0.3349
72	5.99	4.13	1.86	0.310518
73	10.02	7.53	2.49	0.248503
74	7.4	5.9	1.5	0.202703
75	6.83	4.83	2	0.292826
76	8.22	5.01	3.21	0.390511
77	6.19	4.12	2.07	0.33441
78	8.36	6.49	1.87	0.223684
79	8.36	6.49	1.87	0.223684
80	5.55	4.08	1.47	0.264865
81	6.2	4.3	1.9	0.306452
82	11.41	8.73	2.68	0.234882
83	10.38	7.03	3.35	0.322736
84	14.38	10.57	3.81	0.264951
85	7.41	5.11	2.3	0.310391
86	7.73	4.9	2.83	0.366106
87	16.27	13.38	2.89	0.177628
88	7.19	4.88	2.31	0.32128
89	7.66	5.48	2.18	0.284595
90	7.61	5.45	2.16	0.283837
91	10.2	7.6	2.6	0.254902
92	6.62	4.78	1.84	0.277946
93	11.38	7.44	3.94	0.346221
94	8.74	5.66	3.08	0.352403
95	9.48	5.81	3.67	0.387131
96	10.83	7.02	3.81	0.351801
97	7.74	4.4	3.34	0.431525
98	8.14	5.7	2.44	0.299754
99	6.65	4.41	2.24	0.336842
100	10.73	7.18	3.55	0.330848
101	10.73	7.27	3.46	0.32246
102	16.37	12.26	4.11	0.251069
103	20.91	12.99	7.92	0.378766
104	13.27	8.22	5.05	0.380558
105	13.16	8.89	4.27	0.324468
106	19.17	14.32	4.85	0.252999
107	6.29	4.26	2.03	0.322734
108	17.46	10.45	7.01	0.401489
109	25.9	18.8	7.1	0.274131
110	18.58	12.62	5.96	0.320775
111	22.69	15.23	7.46	0.328779
112	9.44	7.1	2.34	0.247881
113	24.85	17.33	7.52	0.302616
114	21.69	15.45	6.24	0.28769
115	18.82	14.09	4.73	0.251328
116	7.87	5.5	2.37	0.301144
117	7.36	5.2	2.16	0.293478
118	29.86	17.34	12.52	0.41929
119	18.49	12.55	5.94	0.321255
120	20.33	16.31	4.02	0.197737
121	26.73	18.86	7.87	0.294426
122	26.09	18.49	7.6	0.291299
123	14.36	9.67	4.69	0.326602
124	20.59	16.08	4.51	0.219038
125	10.94	9.01	1.93	0.176417
126	8.66	5.33	3.33	0.384527
127	10.32	6.77	3.55	0.343992
128	16.94	9.73	7.21	0.42562
129	11.16	7.28	3.88	0.34767
130	54.42	37.81	16.61	0.305219
131	15.31	13.93	1.38	0.0901372
132	9.07	6.44	2.63	0.289967
133	16.3	11.31	4.99	0.306135
134	15.56	10.29	5.27	0.338689
135	24.9	16.98	7.92	0.318072
136	15	9.5	5.5	0.366667
137	34.69	19.84	14.85	0.428077
138	19.72	15.21	4.51	0.228702
139	18.8	17.02	1.78	0.0946809
140	16.62	10.82	5.8	0.348977
141	18.66	12.66	6	0.321543
142	30.81	20.25	10.56	0.342746
143	14.95	11.24	3.71	0.248161
144	15.92	10.34	5.58	0.350503
145	15.6	9.28	6.32	0.405128
146	12.78	7.37	5.41	0.423318
147	24.14	18.18	5.96	0.246893
148	24.16	18.16	6	0.248344
149	16.98	12.08	4.9	0.288575
150	18.91	12.22	6.69	0.353781
151	10.49	7.09	3.4	0.324118
152	16.53	11.96	4.57	0.276467
153	14.5	9.53	4.97	0.342759
154	13.7	10.23	3.47	0.253285
155	15.98	11.88	4.1	0.256571
156	20.61	14.15	6.46	0.31344
157	10.35	8.35	2	0.193237
158	14.13	9.42	4.71	0.333333
159	11.71	9.11	2.6	0.222032
160	13.77	9.21	4.56	0.331155
161	19.33	12.05	7.28	0.376617
162	18.38	12	6.38	0.347116
163	28.62	17.03	11.59	0.404962
164	14.39	10.01	4.38	0.304378
165	15.68	10.67	5.01	0.319515
166	6.29	4.64	1.65	0.262321
167	9.05	5.82	3.23	0.356906
168	15.26	11.54	3.72	0.243775
169	25.36	21.45	3.91	0.15418
170	29.38	19.79	9.59	0.326413
171	13.25	8.44	4.81	0.363019
172	11.08	7.19	3.89	0.351083
173	17.95	12.71	5.24	0.291922
174	12.08	9.27	2.81	0.232616
175	21	12.71	8.29	0.394762
176	23.33	14.63	8.7	0.37291
177	20.17	13.24	6.93	0.34358
178	19.85	12.17	7.68	0.386902
179	21.27	17.11	4.16	0.195581
180	16.51	9.76	6.75	0.408843
181	30.21	20.89	9.32	0.308507
182	22.17	14.05	8.12	0.366261
183	22.71	14.22	8.49	0.373844
184	21.03	13.59	7.44	0.35378
185	19.73	12.54	7.19	0.36442
186	14.6	8.59	6.01	0.411644
187	9.41	6.06	3.35	0.356004
188	7.99	4.97	3.02	0.377972
189	12.49	8.73	3.76	0.301041
190	28.98	20.67	8.31	0.286749
191	29.97	22.04	7.93	0.264598
192	16.13	11.36	4.77	0.295722
193	8.49	4.93	3.56	0.419317
194	12.38	9.34	3.04	0.245557
195	13.78	9.18	4.6	0.333817
196	24.18	15.89	8.29	0.342845
197	13.99	8.11	5.88	0.4203
198	17.4	12	5.4	0.310345
199	16.89	11.1	5.79	0.342806
200	16.28	11.47	4.81	0.295455

## Sheet: Jasp AMOT
	Whole cell	Cytoplasmic	Nuc	% of Nuc
1	21.51	11.1	10.41	0.483961
2	14.22	7.51	6.71	0.471871
3	14.19	6.37	7.82	0.551092
4	39.91	19.76	20.15	0.504886
5	15	6.25	8.75	0.583333
6	27.32	13.96	13.36	0.489019
7	20.88	8.26	12.62	0.604406
8	17.62	6.5	11.12	0.631101
9	16.27	7.19	9.08	0.558082
10	22.36	9.42	12.94	0.578712
11	9.52	1.78	7.74	0.813025
12	12.58	5.28	7.3	0.580286
13	20.69	10.55	10.14	0.490092
14	24.9	11.15	13.75	0.552209
15	17.24	6.09	11.15	0.646752
16	9.69	2.78	6.91	0.713106
17	8.46	2.29	6.17	0.729314
18	18.56	8.89	9.67	0.521013
19	14.63	2.98	11.65	0.796309
20	9.44	3.84	5.6	0.59322
21	19.79	9.58	10.21	0.515917
22	14.93	7	7.93	0.531145
23	26.73	12.5	14.23	0.532361
24	18.35	7.8	10.55	0.574932
25	19.67	7.8	11.87	0.603457
26	30.79	15.83	14.96	0.485872
27	25.56	13.1	12.46	0.48748
28	11.73	3.59	8.14	0.693947
29	15.76	3.84	11.92	0.756345
30	18.77	8.82	9.95	0.530101
31	16.4	7.61	8.79	0.535976
32	23.7	11.1	12.6	0.531646
33	34.74	12.54	22.2	0.639033
34	18.75	9.67	9.08	0.484267
35	30.27	12.96	17.31	0.571853
36	17.37	8.75	8.62	0.496258
37	17.92	8.27	9.65	0.538504
38	13.33	6.8	6.53	0.489872
39	29.48	13	16.48	0.559023
40	21.52	10.56	10.96	0.509294
41	10.2	5.4	4.8	0.470588
42	11.61	4.36	7.25	0.624462
43	18.22	8.4	9.82	0.538968
44	31.2	14.9	16.3	0.522436
45	13.28	3.7	9.58	0.721386
46	20.3	8.96	11.34	0.558621
47	10.19	3.9	6.29	0.617272
48	33.7	13.97	19.73	0.58546
49	15.59	7.72	7.87	0.504811
50	16.41	7.17	9.24	0.563071
51	18.15	8.73	9.42	0.519008
52	19.06	9.6	9.46	0.496327
53	17.42	6.46	10.96	0.629162
54	20.84	10.5	10.34	0.496161
55	11.84	5.88	5.96	0.503378
56	12.05	5.69	6.36	0.527801
57	22.15	10.97	11.18	0.50474
58	15.74	3.03	12.71	0.807497
59	22	6.27	15.73	0.715
60	33.91	15.22	18.69	0.551165
61	25.04	5.27	19.77	0.789537
62	24.67	3.63	21.04	0.852858
63	21.05	10.08	10.97	0.52114
64	16.36	7.26	9.1	0.556235
65	69.56	25.36	44.2	0.635423
66	27.2	12.56	14.64	0.538235
67	19.42	8.57	10.85	0.558702
68	19.2	6.46	12.74	0.663542
69	19.84	8.66	11.18	0.563508
70	24.23	12.58	11.65	0.480809
71	18.28	9.67	8.61	0.471007
72	26.63	12.88	13.75	0.516335
73	27.4	12.65	14.75	0.538321
74	27.02	13.45	13.57	0.502221
75	18.57	7.65	10.92	0.588045
76	31.87	14.87	17	0.533417
77	19.34	10	9.34	0.482937
78	31.29	16.36	14.93	0.477149
79	27.07	10.47	16.6	0.613225
80	24.27	12.42	11.85	0.488257
81	28.3	13.09	15.21	0.537456
82	27.33	14.34	12.99	0.475302
83	27.92	14.1	13.82	0.494986
84	15.65	7.54	8.11	0.518211
85	13.24	6.06	7.18	0.542296
86	27.91	12.67	15.24	0.546041
87	29.68	14.59	15.09	0.508423
88	29.48	13.64	15.84	0.537313
89	14.67	7.49	7.18	0.489434
90	26.35	13.51	12.84	0.487287
91	20.93	10.63	10.3	0.492117
92	17.2	8.31	8.89	0.51686
93	33.58	12.92	20.66	0.615247
94	25.41	12.99	12.42	0.488784
95	23.7	12.47	11.23	0.47384
96	28.18	12.57	15.61	0.553939
97	30.58	14.92	15.66	0.512099
98	40.31	21.3	19.01	0.471595
99	19.87	9.18	10.69	0.537997
100	34.88	14.68	20.2	0.579128
101	62.18	31.71	30.47	0.490029
102	26.69	14.19	12.5	0.46834
103	34.29	14.25	20.04	0.584427
104	23.43	9.71	13.72	0.585574
105	30.81	14.75	16.06	0.521259
106	31.56	13.71	17.85	0.565589
107	30.26	15.36	14.9	0.492399
108	25.59	10.87	14.72	0.575225
109	28.95	14.49	14.46	0.499482
110	35.61	15.36	20.25	0.56866
111	25.92	5.04	20.88	0.805556
112	14.21	6.99	7.22	0.508093
113	15.3	6.86	8.44	0.551634
114	14.08	7.23	6.85	0.486506
115	10.71	5.67	5.04	0.470588
116	11.46	2.98	8.48	0.739965
117	13.8	4.88	8.92	0.646377
118	10	3.97	6.03	0.603
119	11	5.35	5.65	0.513636
120	11.24	4.64	6.6	0.587189
121	13.19	5.75	7.44	0.564064
122	10.72	5.57	5.15	0.48041
123	12.3	5.11	7.19	0.584553
124	9.41	4.81	4.6	0.488842
125	10.77	4.23	6.54	0.607242
126	13.8	7.28	6.52	0.472464
127	13.71	6.02	7.69	0.560904
128	12.38	5.59	6.79	0.548465
129	15.94	6.52	9.42	0.590966
130	13	5.64	7.36	0.566154
131	9.76	4.38	5.38	0.55123
132	10.7	4.08	6.62	0.618692
133	12.99	3.01	9.98	0.768283
134	11.35	5.07	6.28	0.553304
135	14.4	5.77	8.63	0.599306
136	9.96	4.05	5.91	0.593373
137	12.97	5	7.97	0.614495
138	12.78	6.61	6.17	0.482786
139	11.58	5.73	5.85	0.505181
140	17.12	7.93	9.19	0.536799
141	10.52	5.2	5.32	0.505703
142	11.35	5.59	5.76	0.507489
143	13.89	5.03	8.86	0.637869
144	9.57	4.81	4.76	0.497388
145	9.26	4.11	5.15	0.556156
146	11.03	3.4	7.63	0.69175
147	9.15	2.91	6.24	0.681967
148	13.71	6.66	7.05	0.514223
149	11.52	5.23	6.29	0.546007
150	11.52	6.1	5.42	0.470486
151	10.62	3.6	7.02	0.661017
152	13.34	6.95	6.39	0.47901
153	11.19	4.24	6.95	0.62109
154	18.49	8.96	9.53	0.515414
155	9.72	4.72	5	0.514403
156	12.63	3.91	8.72	0.69042
157	11.51	4.86	6.65	0.577758
158	9.67	2.63	7.04	0.728025
159	12.02	6.04	5.98	0.497504
160	14.56	4.8	9.76	0.67033
161	10.57	5.32	5.25	0.496689
162	10.57	5.36	5.21	0.492904
163	12.64	6	6.64	0.525316
164	10.93	4.76	6.17	0.564501
165	16.15	8.4	7.75	0.479876
166	12.82	5.67	7.15	0.557722
167	14.22	5.3	8.92	0.627286
168	11.29	4.74	6.55	0.580159
169	10.08	4.62	5.46	0.541667
170	11.9	5.77	6.13	0.515126
171	10.61	4.7	5.91	0.557022
172	11.28	4.52	6.76	0.599291
173	12.66	6.33	6.33	0.5
174	13.13	6.36	6.77	0.515613
175	12.46	6.25	6.21	0.498395
176	9.58	4.56	5.02	0.524008
177	9.34	3.79	5.55	0.594218
178	11.81	5.18	6.63	0.561389
179	11.23	5.89	5.34	0.475512
180	13.42	5.22	8.2	0.611028
181	11.98	5.37	6.61	0.551753
182	10.86	5.39	5.47	0.503683
183	9.11	4.69	4.42	0.485181
184	14.64	6.96	7.68	0.52459
185	14.87	7.61	7.26	0.488231
186	15.15	7.48	7.67	0.506271
187	14.03	6.81	7.22	0.514612
188	15.1	8.04	7.06	0.46755
189	9.5	4.18	5.32	0.56
190	10.71	5.13	5.58	0.521008
191	10.7	3.68	7.02	0.656075
192	9.31	3.69	5.62	0.603652
193	9.92	5.09	4.83	0.486895
194	10.5	4.68	5.82	0.554286
195	9.57	3.55	6.02	0.629049
196	12.05	6.25	5.8	0.481328
197	9.92	4.41	5.51	0.555444
198	11.24	4.73	6.51	0.579181
199	8.46	2.95	5.51	0.6513
200	14.59	7.45	7.14	0.489376

## Sheet: Nar AMOT
	Whole cell	Cytoplasmic	Nuc	% of Nuc
1	40.49	19.84	20.65	0.510002
2	48.12	25.78	22.34	0.464256
3	43.47	23.36	20.11	0.462618
4	27.47	8.83	18.64	0.678558
5	37.49	21.8	15.69	0.418512
6	27.06	10.16	16.9	0.624538
7	39.28	19.31	19.97	0.508401
8	28.8	13.05	15.75	0.546875
9	31.1	14.59	16.51	0.530868
10	17.11	4.47	12.64	0.738749
11	36.85	15.23	21.62	0.586703
12	33.24	15.63	17.61	0.529783
13	29.01	14.61	14.4	0.496381
14	54.63	15.69	38.94	0.712795
15	17.11	6.35	10.76	0.628872
16	11.97	5.87	6.1	0.509607
17	11.02	5.37	5.65	0.512704
18	12.55	6.53	6.02	0.479681
19	13.16	6.02	7.14	0.542553
20	23.56	13.3	10.26	0.435484
21	12.42	6.27	6.15	0.495169
22	15.17	6.99	8.18	0.539222
23	12.42	6.27	6.15	0.495169
24	25.4	11.41	13.99	0.550787
25	29.65	16.67	12.98	0.437774
26	9.24	2.86	6.38	0.690476
27	24.57	12.22	12.35	0.502646
28	16.36	8.49	7.87	0.481051
29	22.89	9.11	13.78	0.60201
30	16.74	5.95	10.79	0.644564
31	19.76	6.27	13.49	0.682692
32	20.09	11.3	8.79	0.437531
33	8.63	2.8	5.83	0.67555
34	18.54	9.56	8.98	0.484358
35	20.55	10.84	9.71	0.472506
36	10.7	4.2	6.5	0.607477
37	13.85	7.41	6.44	0.464982
38	32.51	17.47	15.04	0.462627
39	24.24	13.68	10.56	0.435644
40	26.2	13.2	13	0.496183
41	17.81	9.78	8.03	0.45087
42	21.71	11.33	10.38	0.478121
43	15.34	7.67	7.67	0.5
44	18.18	8.89	9.29	0.511001
45	21.05	8.82	12.23	0.580998
46	16.75	7.96	8.79	0.524776
47	21.3	11.07	10.23	0.480282
48	14.35	7.38	6.97	0.485714
49	28.78	14.28	14.5	0.503822
50	18.42	8.78	9.64	0.523344
51	9.56	3.49	6.07	0.634937
52	16.53	8.49	8.04	0.486388
53	24	10.01	13.99	0.582917
54	17.75	7.58	10.17	0.572958
55	31.32	18.02	13.3	0.424649
56	14.4	7.72	6.68	0.463889
57	17.39	8.15	9.24	0.53134
58	13.68	7.31	6.37	0.465643
59	17.15	8.65	8.5	0.495627
60	19.41	10.68	8.73	0.449768
61	26.31	12.89	13.42	0.510072
62	22.25	11.64	10.61	0.476854
63	22.87	9.76	13.11	0.57324
64	17.01	6.46	10.55	0.620223
65	28.58	9.16	19.42	0.679496
66	19.02	7.81	11.21	0.58938
67	24.32	11.01	13.31	0.547286
68	16.35	4.93	11.42	0.698471
69	37.41	16.45	20.96	0.560278
70	23.91	12.03	11.88	0.496863
71	28.24	13.29	14.95	0.529391
72	9.93	2.87	7.06	0.710977
73	28.24	13.13	15.11	0.535057
74	31.05	11.96	19.09	0.614815
75	21.2	7.42	13.78	0.65
76	31.77	12.5	19.27	0.606547
77	24.73	12.5	12.23	0.494541
78	24.73	7.83	16.9	0.683381
79	23.2	7.05	16.15	0.696121
80	29.35	14.88	14.47	0.493015
81	17.89	8.23	9.66	0.539966
82	15.14	6.11	9.03	0.596433
83	30.58	15.1	15.48	0.506213
84	40.25	22.05	18.2	0.452174
85	45.29	24.93	20.36	0.449547
86	29.73	15.8	13.93	0.46855
87	24.31	12.32	11.99	0.493213
88	41.97	24.37	17.6	0.419347
89	36.19	15.39	20.8	0.574744
90	33.69	17.82	15.87	0.47106
91	30.15	14.13	16.02	0.531343
92	11.15	3.55	7.6	0.681614
93	10.79	5.47	5.32	0.493049
94	12.36	6.68	5.68	0.459547
95	10.34	3.8	6.54	0.632495
96	9.06	3.47	5.59	0.616998
97	24.35	11.45	12.9	0.529774
98	9.72	3.96	5.76	0.592593
99	8.52	3.24	5.28	0.619718
100	14.59	7.31	7.28	0.498972
101	12.89	6.76	6.13	0.475562
102	11.22	5.74	5.48	0.488414
103	12.77	5.67	7.1	0.555991
104	13.5	4.91	8.59	0.636296
105	10.06	3.91	6.15	0.611332
106	14.62	6.14	8.48	0.580027
107	8.95	3.68	5.27	0.588827
108	13.02	4.56	8.46	0.64977
109	11.26	4.9	6.36	0.564831
110	12.09	5.51	6.58	0.544251
111	10.87	4.79	6.08	0.559338
112	12.42	3.95	8.47	0.681965
113	9.82	1.88	7.94	0.808554
114	8.13	2.57	5.56	0.683887
115	11.81	6.7	5.11	0.432684
116	9.27	3.66	5.61	0.605178
117	8.93	3.89	5.04	0.56439
118	10.53	5.32	5.21	0.494777
119	10.81	4.96	5.85	0.541166
120	10.58	4.77	5.81	0.549149
121	11	5.78	5.22	0.474545
122	12.7	6.2	6.5	0.511811
123	13.09	6.54	6.55	0.500382
124	12.59	5.31	7.28	0.578237
125	19.16	7.83	11.33	0.591336
126	11.43	5.07	6.36	0.55643
127	14.32	8.09	6.23	0.435056
128	11.01	5.84	5.17	0.469573
129	13.27	6.88	6.39	0.481537
130	9.43	3.92	5.51	0.584305
131	13.07	5.08	7.99	0.611324
132	13.07	6.35	6.72	0.514155
133	15.94	8.24	7.7	0.483061
134	16.73	8.01	8.72	0.521219
135	18.76	9.04	9.72	0.518124
136	15.13	7.94	7.19	0.475215
137	10.45	5.85	4.6	0.440191
138	9.06	4.72	4.34	0.479029
139	9.45	4.21	5.24	0.554497
140	12.86	5.96	6.9	0.536547
141	9.84	4.55	5.29	0.537602
142	12.17	5.19	6.98	0.573541
143	21.46	10.4	11.06	0.515377
144	11.11	6.13	4.98	0.448245
145	14.01	7.94	6.07	0.433262
146	14.63	6.45	8.18	0.559125
147	15.87	5.27	10.6	0.667927
148	9.19	3.41	5.78	0.628945
149	12.16	5.68	6.48	0.532895
150	9.69	4.71	4.98	0.513932
151	11.45	5.47	5.98	0.522271
152	10.29	4.4	5.89	0.5724
153	9.4	4.38	5.02	0.534043
154	12.79	6.38	6.41	0.501173
155	14.81	8.05	6.76	0.456448
156	14.37	7.79	6.58	0.457898
157	14.17	7.37	6.8	0.479887
158	10.24	5.58	4.66	0.455078
159	12.48	6.72	5.76	0.461538
160	13.47	4.99	8.48	0.629547
161	9.77	3.14	6.63	0.678608
162	10.69	5.08	5.61	0.52479
163	12.11	5.9	6.21	0.512799
164	20.13	11.5	8.63	0.428713
165	11.43	6.24	5.19	0.454068
166	16.86	6.9	9.96	0.590747
167	17.59	5.49	12.1	0.687891
168	11.73	6.6	5.13	0.43734
169	22.14	10.3	11.84	0.534779
170	16.58	6.22	10.36	0.624849
171	16.52	8.08	8.44	0.510896
172	30.97	10.7	20.27	0.654504
173	13.78	4.57	9.21	0.66836
174	11.53	4.21	7.32	0.634866
175	10.53	5.87	4.66	0.442545
176	9.77	4.32	5.45	0.55783
177	10.59	4.67	5.92	0.559018
178	16.4	6.77	9.63	0.587195
179	10.38	4.25	6.13	0.590559
180	14.94	5.75	9.19	0.615127
181	9.28	4.11	5.17	0.557112
182	14.28	5.31	8.97	0.628151
183	10.91	3.67	7.24	0.663611
184	10.19	4.34	5.85	0.574092
185	17.25	8.77	8.48	0.491594
186	12.07	5.41	6.66	0.551781
187	16.05	7.96	8.09	0.50405
188	12.92	5.67	7.25	0.561146
189	12.88	5.65	7.23	0.561335
190	9.3	4.38	4.92	0.529032
191	13.76	5.44	8.32	0.604651
192	11.82	4.48	7.34	0.620981
193	9.32	4.43	4.89	0.524678
194	10.95	5.3	5.65	0.515982
195	14.38	6.36	8.02	0.557719
196	13.41	5.57	7.84	0.584638
197	17.53	9.08	8.45	0.482031
198	19.99	9.59	10.4	0.52026
199	16.43	5.58	10.85	0.660377
200	17.91	7.1	10.81	0.603573
