# Supplementary material for: The L27 domain of MPP7 enhances TAZ-YY1 cooperation to renew muscle stem cells
Source: EMBO Rep. 2024 Nov 4;25(12):5667–86. doi: 10.1038/s44319-024-00305-4 (PMC11624273; doi:10.1038/s44319-024-00305-4)
Supplement: Supplementary file 9 — Source data Fig. 6 [file 44319_2024_305_MOESM9_ESM.zip › Figure 6/6E/Figure 6E Ratio of nuclear MPP7 AMOT DMSO Bleb CytoB Y-compond.xlsx]

## Sheet: Con MPP7 
	whole cell	Cyto	Nuc	% of Nuclear
1	20.55	4.46	16.08	0.782482
2	13.71	3.86	9.85	0.718454
3	17.11	3.61	13.5	0.789012
4	24.58	2.57	22.01	0.895443
5	15	2.37	12.63	0.842
6	14.4	1.43	12.97	0.900694
7	21.2	3.11	18.09	0.853302
8	13.71	3.86	9.85	0.718454
9	10.11	0.43	9.68	0.957468
10	15.74	1.58	14.16	0.899619
11	12.01	1.19	10.82	0.900916
12	12.58	2.14	10.44	0.829889
13	16.64	4.32	12.32	0.740385
14	10.27	1.67	8.6	0.83739
15	9.68	0.3	9.38	0.969008
16	9.25	0.36	8.89	0.961081
17	11.81	0.61	11.2	0.948349
18	15.72	2.39	13.33	0.847964
19	10.89	0.35	10.54	0.96786
20	16.5	1.88	14.62	0.886061
21	13.93	1.95	11.98	0.860014
22	9.1	0.26	8.84	0.971429
23	9.42	1.41	8.01	0.850318
24	17.2	2.43	14.77	0.858721
25	23.95	4.84	19.11	0.797912
26	10.1	0.48	9.62	0.952475
27	27.3	7.31	19.99	0.732234
28	13.75	2.41	11.34	0.824727
29	8.92	1.22	7.7	0.863229
30	14.62	1.57	13.05	0.892613
31	15.24	3.41	11.83	0.776247
32	16.21	5.38	10.83	0.668106
33	18.46	3.65	14.81	0.802275
34	21.17	3.07	18.1	0.854983
35	17.48	5.87	11.61	0.664188
36	10.85	1.32	9.53	0.878341
37	11.51	2.47	9.04	0.785404
38	9.49	2.42	7.07	0.744995
39	9.62	2.56	7.06	0.733888
40	21.17	8.46	12.71	0.600378
41	11.98	1.09	10.89	0.909015
42	12.75	1.91	10.84	0.850196
43	14.21	3.44	10.77	0.757917
44	16.09	6.48	9.61	0.597265
45	12.45	2.16	10.29	0.826506
46	11.44	1.92	9.52	0.832168
47	25.41	7.29	18.12	0.713105
48	15.81	4.47	11.34	0.717268
49	27.84	9.21	18.63	0.669181
50	8.99	1.31	7.68	0.854283
51	19.17	2.3	16.87	0.880021
52	17.36	9.16	8.2	0.47235
53	9.18	0.71	8.47	0.922658
54	12.13	0.49	11.64	0.959604
55	9.36	0.59	8.77	0.936966
56	14.99	5.97	9.02	0.601734
57	30.39	10.06	20.33	0.66897
58	15.32	4.48	10.84	0.707572
59	15.24	0.8	14.44	0.947507
60	18.61	1.22	17.39	0.934444
61	17.47	4.91	12.56	0.718947
62	9.78	1.01	8.77	0.896728
63	9	0.24	8.76	0.973333
64	10.06	0.69	9.37	0.931412
65	9.16	1.22	7.94	0.866812
66	23.8	9.64	14.16	0.594958
67	10.63	1.71	8.92	0.839135
68	10.35	0.54	9.81	0.947826
69	8.33	1.48	6.85	0.822329
70	12.19	3.02	9.17	0.752256
71	17.52	2.91	14.61	0.833904
72	20.07	3.85	16.22	0.808171
73	12.07	2.69	9.38	0.777133
74	29.15	10.29	18.86	0.646998
75	28.57	10.27	18.3	0.640532
76	17.46	2.99	14.47	0.828751
77	20.02	1.95	18.07	0.902597
78	10.95	3.46	7.49	0.684018
79	11.7	0.51	11.19	0.95641
80	8.74	0.75	7.99	0.914188
81	22.55	6.54	16.01	0.709978
82	12.01	1.91	10.1	0.840966
83	17.91	0.92	16.99	0.948632
84	10.15	0.39	9.76	0.961576
85	9.61	1.46	8.15	0.848075
86	8.99	1.89	7.1	0.789766
87	13.19	2.04	11.15	0.845337
88	10.97	1.52	9.45	0.86144
89	17.3	4.39	12.91	0.746243
90	16.4	4.32	12.08	0.736585
91	9.12	1.27	7.85	0.860746
92	31.73	16.49	15.24	0.480303
93	13.35	2	11.35	0.850187
94	14.61	3.51	11.1	0.759754
95	16.4	4.32	12.08	0.736585
96	10.89	3.37	7.52	0.690542
97	9.8	1.63	8.17	0.833673
98	9.58	1.6	7.98	0.832985
99	12.14	3.69	8.45	0.696046
100	11.01	0.96	10.05	0.912807
101	10.63	2.65	7.98	0.750706
102	14.73	3.68	11.05	0.75017
103	10.05	4.31	5.74	0.571144
104	11.73	1.73	10	0.852515
105	14.05	3.76	10.29	0.732384
106	13.94	2.74	11.2	0.803443
107	21.07	7.11	13.96	0.662553
108	9.62	1.08	8.54	0.887734
109	12.3	2.08	10.22	0.830894
110	19.83	2.9	16.93	0.853757
111	9.8	2.33	7.47	0.762245
112	11.15	0.59	10.56	0.947085
113	16.75	4.96	11.79	0.703881
114	9.52	3.15	6.37	0.669118
115	12.49	3.96	8.53	0.682946
116	22.69	4.42	18.27	0.805201
117	15.47	4.54	10.93	0.706529
118	13.72	2.15	11.57	0.843294
119	10.26	2.62	7.64	0.744639
120	24.89	8.74	16.15	0.648855
121	19.46	5.59	13.87	0.712744
122	14.97	3.3	11.67	0.779559
123	10.5	2.5	8	0.761905
124	11.85	3.17	8.68	0.732489
125	13.23	3.46	9.77	0.738473
126	25.19	6.15	19.04	0.755855
127	9.5	2.39	7.11	0.748421
128	23.3	9.19	14.11	0.605579
129	9.65	0.04	9.61	0.995855
130	14.1	6.36	7.74	0.548936
131	10.28	0.65	9.63	0.93677
132	21.94	4.19	17.75	0.809025
133	13.08	1.17	11.91	0.91055
134	9.15	1.48	7.67	0.838251
135	14.66	1.61	13.05	0.890177
136	9.1	1.4	7.7	0.846154
137	16.13	3.49	12.64	0.783633
138	15.08	5.66	9.42	0.624668
139	18.34	3.53	14.81	0.807525
140	21.5	3.49	18.01	0.837674
141	17.66	6.05	11.61	0.657418
142	10.94	1.41	9.53	0.871115
143	10.13	1.09	9.04	0.892399
144	9.56	2.49	7.07	0.73954
145	21.08	8.37	12.71	0.602941
146	12.54	1.7	10.84	0.864434
147	12.27	0.96	11.31	0.92176
148	10.46	0.94	9.52	0.910134
149	14.43	3.66	10.77	0.746362
150	15.99	6.65	9.34	0.584115
151	12.09	1.8	10.29	0.851117
152	25.26	7.14	18.12	0.71734
153	27.7	10.87	16.83	0.607581
154	15.6	4.26	11.34	0.726923
155	19.36	2.49	16.87	0.871384
156	13.83	5.63	8.2	0.592914
157	9.47	0.63	8.84	0.933474
158	12	0.35	11.65	0.970833
159	9.39	0.62	8.77	0.933972
160	15.14	0.7	14.44	0.953765
161	9.13	0.36	8.77	0.96057
162	18.46	1.07	17.39	0.942037
163	16.62	4.06	12.56	0.755716
164	9.94	0.57	9.37	0.942656
165	13.52	3.67	9.85	0.72855
166	20.79	4.7	16.09	0.77393
167	24.8	2.8	22	0.887097
168	17.31	3.81	13.5	0.779896
169	8.33	1.32	7.01	0.841537
170	9.09	0.7	8.39	0.922992
171	9.71	0.03	9.68	0.99691
172	11.03	1.94	9.09	0.824116
173	15.1	2.48	12.62	0.835762
174	13.76	0.79	12.97	0.942587
175	20.79	4.7	16.09	0.77393
176	13.57	3.67	9.9	0.72955
177	24.8	2.8	22	0.887097
178	17.31	3.81	13.5	0.779896
179	9.09	0.7	8.39	0.922992
180	9.71	0.03	9.68	0.99691
181	12.64	2.2	10.44	0.825949
182	14.83	2.51	12.32	0.830748
183	10.04	1.45	8.59	0.855578
184	9.74	0.36	9.38	0.963039
185	11.64	0.44	11.2	0.962199
186	15.71	2.38	13.33	0.848504
187	10.54	0	10.54	1
188	16.49	1.87	14.62	0.886598
189	13.71	1.62	12.09	0.881838
190	9.03	0.19	8.84	0.978959
191	9.51	0.6	8.91	0.936909
192	17.21	2.44	14.77	0.858222
193	12.19	3.38	8.81	0.722724
194	10.67	0.75	9.92	0.929709
195	9.56	0.38	9.18	0.960251
196	23.06	8.9	14.16	0.61405
197	13.89	6.49	7.4	0.532757
198	9.95	0.13	9.82	0.986935
199	9.73	1.55	8.18	0.840699
200	9.51	1.29	8.22	0.864353

## Sheet: Y-27632 MPP7
	whole cell	Cyto	Nuc
1	10.68	6.25	4.43	0.414794
2	36.5	19.02	17.48	0.478904
3	9.38	5.34	4.04	0.430704
4	19.39	10.98	8.41	0.433729
5	23.58	12.5	11.08	0.46989
6	16.25	10.22	6.03	0.371077
7	14.06	7.3	6.76	0.480797
8	50.65	37.3	13.35	0.263574
9	34.96	16.01	18.95	0.542048
10	12.16	6.91	5.25	0.431743
11	20.15	13.34	6.81	0.337965
12	13.35	8.13	5.22	0.391011
13	10.4	5.2	5.2	0.5
14	15.42	9.89	5.53	0.358625
15	11.09	5.99	5.1	0.459874
16	22.48	11.38	11.1	0.493772
17	9.5	4.88	4.62	0.486316
18	11.84	7.09	4.75	0.401182
19	11.06	7.19	3.87	0.34991
20	18.92	10.32	8.6	0.454545
21	12.01	6.75	5.26	0.437968
22	37.6	26.22	11.38	0.30266
23	11.94	7.06	4.88	0.40871
24	17.63	12.66	4.97	0.281906
25	17.16	9.31	7.85	0.457459
26	12.28	8.01	4.27	0.34772
27	12.24	7.34	4.9	0.400327
28	12.9	8.2	4.7	0.364341
29	15.13	7.81	7.32	0.483807
30	10.76	7.15	3.61	0.335502
31	9.35	4.89	4.46	0.477005
32	8.25	5.89	2.36	0.286061
33	23.69	14.17	9.52	0.401857
34	11.51	6.35	5.16	0.448306
35	17.83	9.88	7.95	0.445878
36	10.82	7.21	3.61	0.333641
37	13.2	7.03	6.17	0.467424
38	12.31	6.72	5.59	0.454102
39	10.93	9.3	1.63	0.149131
40	25.45	15.96	9.49	0.372888
41	11.16	6.27	4.89	0.438172
42	15.17	9.04	6.13	0.404087
43	13.37	8.19	5.18	0.387435
44	9.54	5.35	4.19	0.439203
45	12.27	7.23	5.04	0.410758
46	21.46	11.55	9.91	0.461789
47	22.49	13.07	9.42	0.418853
48	9.9	5	4.9	0.494949
49	30.83	18.35	12.48	0.404801
50	9.64	5.76	3.88	0.40249
51	17.3	8.81	8.49	0.490751
52	11.58	8.28	3.3	0.284974
53	11.54	6.81	4.73	0.409879
54	15.9	6.93	8.97	0.564151
55	10.49	7.18	3.31	0.315539
56	9.96	6.27	3.69	0.370482
57	12.29	7.09	5.2	0.423108
58	11.32	6.32	5	0.441696
59	12.07	6.04	6.03	0.499586
60	26.44	19.63	6.81	0.257564
61	10.54	6.62	3.92	0.371917
62	9.03	5.57	3.46	0.383167
63	14.47	5.92	8.55	0.590878
64	14.23	8.23	6	0.421644
65	9.23	5.4	3.83	0.414951
66	14.79	9.75	5.04	0.340771
67	21.07	14.62	6.45	0.306122
68	14.58	8.02	6.56	0.449931
69	18.77	13.13	5.64	0.300479
70	10.1	5.92	4.18	0.413861
71	11.56	4.52	7.04	0.608997
72	13.28	9.05	4.23	0.318524
73	11.06	5.34	5.72	0.517179
74	14.7	7.95	6.75	0.459184
75	11.55	5.69	5.86	0.507359
76	13.59	7.76	5.83	0.428992
77	27.59	19.9	7.69	0.278724
78	10.84	8.71	2.13	0.196494
79	12.47	6.3	6.17	0.494787
80	19.88	13.13	6.75	0.339537
81	19.78	11.37	8.41	0.425177
82	16	8.04	7.96	0.4975
83	10.23	7.31	2.92	0.285435
84	16.24	6.26	9.98	0.614532
85	56.05	42.7	13.35	0.23818
86	54.14	35.18	18.96	0.350203
87	20.48	13.68	6.8	0.332031
88	13.83	8.4	5.43	0.392625
89	10.41	6.02	4.39	0.42171
90	15.83	9.35	6.48	0.409349
91	20.38	12.25	8.13	0.398921
92	25.44	14.06	11.38	0.447327
93	23.93	15.04	8.89	0.3715
94	11.86	6.24	5.62	0.473862
95	11.58	6.83	4.75	0.41019
96	12.95	7.27	5.68	0.43861
97	39.02	20.38	18.64	0.477704
98	11.07	6.81	4.26	0.384824
99	13.83	8.32	5.51	0.398409
100	14.05	7.48	6.57	0.467616
101	17.45	8.31	9.14	0.523782
102	14.52	9.55	4.97	0.342287
103	12.89	7.5	5.39	0.418154
104	9.12	5.31	3.81	0.417763
105	10.51	4.66	5.85	0.556613
106	12.24	5.73	6.51	0.531863
107	12.8	6.31	6.49	0.507031
108	9.5	6.83	2.67	0.281053
109	15.13	7.81	7.32	0.483807
110	33.92	19.72	14.2	0.418632
111	22.84	13.67	9.17	0.401489
112	25.57	13.84	11.73	0.458741
113	23.83	12.13	11.7	0.490978
114	15.28	8.15	7.13	0.466623
115	18.95	10.22	8.73	0.460686
116	18.06	9.81	8.25	0.456811
117	63.17	32.26	30.91	0.489315
118	29.69	17.1	12.59	0.424049
119	32.15	16.95	15.2	0.472784
120	65.8	39.11	26.69	0.405623
121	28.29	19.9	8.39	0.296571
122	18.59	11.17	7.42	0.399139
123	29.02	21.52	7.5	0.258442
124	29.03	17.04	11.99	0.413021
125	51.63	39.93	11.7	0.226612
126	51.87	30.52	21.35	0.411606
127	40.76	20.4	20.36	0.499509
128	23.89	12.12	11.77	0.492675
129	62.48	35.15	27.33	0.43742
130	15.63	11.08	4.55	0.291107
131	27.5	18.31	9.19	0.334182
132	24.66	15.91	8.75	0.354826
133	28.44	18.73	9.71	0.341421
134	10.42	5.44	4.98	0.477927
135	23.8	17.57	6.23	0.261765
136	17.03	8.67	8.36	0.490898
137	50.13	33.69	16.44	0.327947
138	18.18	10.91	7.27	0.39989
139	11.33	6.39	4.94	0.436011
140	12.65	7.41	5.24	0.414229
141	27.79	16.9	10.89	0.391868
142	52.66	40.26	12.4	0.235473
143	27.48	13.45	14.03	0.510553
144	25.47	13.21	12.26	0.481351
145	14.62	8.44	6.18	0.422709
146	12.79	7.07	5.72	0.447224
147	19.23	12.02	7.21	0.374935
148	64.36	39.64	24.72	0.384089
149	27.16	16.8	10.36	0.381443
150	38.27	20.66	17.61	0.460152
151	56.9	32.39	24.51	0.430756
152	29.95	19.05	10.9	0.36394
153	41.52	22.62	18.9	0.455202
154	66.02	36.58	29.44	0.445925
155	29.99	16.8	13.19	0.439813
156	69.48	36.45	33.03	0.475389
157	27.57	14.31	13.26	0.480958
158	60.13	28.95	31.18	0.518543
159	47.05	27.38	19.67	0.418066
160	15.45	8.05	7.4	0.478964
161	27.4	15.47	11.93	0.435401
162	11.22	4.73	6.49	0.578431
163	10.72	4.9	5.82	0.54291
164	45.69	26.39	19.3	0.422412
165	19.77	12.88	6.89	0.348508
166	18.44	12.04	6.4	0.347072
167	21.86	15.6	6.26	0.286368
168	25.1	13.53	11.57	0.460956
169	14	6.62	7.38	0.527143
170	23.86	17.69	6.17	0.258592
171	34.49	23.7	10.79	0.312844
172	34.14	19.67	14.47	0.423843
173	65.26	39.02	26.24	0.402084
174	20.2	12.13	8.07	0.399505
175	19.04	13.19	5.85	0.307248
176	20.55	14.58	5.97	0.290511
177	39.46	23.93	15.53	0.393563
178	54.22	31.23	22.99	0.424013
179	19.5	12.8	6.7	0.34359
180	52.41	39.28	13.13	0.250525
181	11.96	8.15	3.81	0.318562
182	31.27	22.01	9.26	0.29613
183	16.46	8.37	8.09	0.491495
184	9.76	7.61	2.15	0.220287
185	18.38	11.13	7.25	0.39445
186	36.39	22.79	13.6	0.373729
187	37.53	24.15	13.38	0.356515
188	10.2	6.67	3.53	0.346078
189	17.23	9.85	7.38	0.428323
190	14.05	9.46	4.59	0.32669
191	11.98	8.33	3.65	0.304674
192	46.7	30.18	16.52	0.353747
193	16.06	9.4	6.66	0.414695
194	12.7	7.49	5.21	0.410236
195	44.58	27.59	16.99	0.381113
196	15.91	8.88	7.03	0.44186
197	13.02	6.61	6.41	0.49232
198	64.2	43.87	20.33	0.316667
199	67.49	45.48	22.01	0.326122
200	82.7	52.49	30.21	0.365296

## Sheet: Bleb MPP7
	whole cell	Cyto	Nuc	% of Nuclear
1	35.2	20.47	14.73	0.418466
2	17.22	10	7.22	0.41928
3	13.54	9.09	4.45	0.328656
4	23.98	13.73	10.25	0.42744
5	13.3	6.66	6.64	0.499248
6	26.06	20.24	5.82	0.223331
7	17.39	11.28	6.11	0.351351
8	18.29	10.55	7.74	0.423182
9	23.64	12.69	10.95	0.463198
10	11.42	4.55	6.87	0.601576
11	17.91	15.33	2.58	0.144054
12	21.43	12.26	9.17	0.427905
13	14.37	7.26	7.11	0.494781
14	26.51	18.22	8.29	0.312712
15	21.92	14.67	7.25	0.330748
16	18.7	13.08	5.62	0.300535
17	11.76	4.1	7.66	0.651361
18	19.96	6.51	13.45	0.673848
19	24.17	10.55	13.62	0.563508
20	23.61	15.98	7.63	0.323168
21	17.71	9.03	8.68	0.490119
22	24.96	18.89	6.07	0.243189
23	14.78	5.95	8.83	0.597429
24	10.16	6.17	3.99	0.392717
25	13.02	6.88	6.14	0.471582
26	30.56	18.92	11.64	0.38089
27	16.39	10.21	6.18	0.377059
28	11.14	5.1	6.04	0.54219
29	22.71	10.62	12.09	0.532365
30	17.02	9.58	7.44	0.437133
31	10.79	7.83	2.96	0.274328
32	17.57	8.44	9.13	0.519636
33	12.39	8.65	3.74	0.301856
34	14.36	7.65	6.71	0.46727
35	13.91	6.39	7.52	0.540618
36	31.33	16.12	15.21	0.485477
37	13.26	8.4	4.86	0.366516
38	23.84	14.67	9.17	0.384648
39	20.54	11.43	9.11	0.443525
40	44.73	26.5	18.23	0.407556
41	14.37	8.28	6.09	0.4238
42	17.23	9.5	7.73	0.448636
43	17.13	12.95	4.18	0.244016
44	26.27	21.23	5.04	0.191854
45	20.93	16.44	4.49	0.214525
46	28.61	14.04	14.57	0.509262
47	21.97	13.55	8.42	0.38325
48	62.83	46.81	16.02	0.254974
49	45.21	24.71	20.5	0.45344
50	49.44	22.15	27.29	0.551982
51	24.82	14.25	10.57	0.425866
52	13.97	8.5	5.47	0.391553
53	21.18	13.52	7.66	0.361662
54	15.18	8.47	6.71	0.442029
55	13.65	7.51	6.14	0.449817
56	17.3	9.51	7.79	0.450289
57	25.51	13.45	12.06	0.472756
58	13.97	7.53	6.44	0.460988
59	34.16	21.07	13.09	0.383197
60	24.86	13.28	11.58	0.465809
61	54.21	25.86	28.35	0.522966
62	17.31	8.35	8.96	0.51762
63	22.05	11.61	10.44	0.473469
64	27.37	17.91	9.46	0.345634
65	19.85	13.08	6.77	0.341058
66	36.45	14.93	21.52	0.590398
67	21.71	11.56	10.15	0.467526
68	39.79	25.77	14.02	0.35235
69	41.59	25.7	15.89	0.382063
70	40.94	27.52	13.42	0.327797
71	49	29.72	19.28	0.393469
72	46.42	28.93	17.49	0.376777
73	15.28	8.05	7.23	0.473168
74	22.97	11.03	11.94	0.519808
75	23.05	15.01	8.04	0.348807
76	53.03	29.59	23.44	0.442014
77	9.39	5.32	4.07	0.43344
78	11.79	7.45	4.34	0.368109
79	20.06	14.81	5.25	0.261715
80	21.59	12.38	9.21	0.426586
81	18.19	10.57	7.62	0.418911
82	17.23	9.21	8.02	0.465467
83	20.6	12.95	7.65	0.371359
84	10.63	6.27	4.36	0.41016
85	20.88	15.22	5.66	0.271073
86	45.21	28.72	16.49	0.364742
87	36.21	15.17	21.04	0.581055
88	43.02	20.52	22.5	0.523013
89	14.29	4.39	9.9	0.692792
90	28.36	17.19	11.17	0.393865
91	16.24	9.93	6.31	0.388547
92	28.1	13.08	15.02	0.53452
93	27.62	20.1	7.52	0.272266
94	14.03	5.77	8.26	0.588738
95	13.26	5.12	8.14	0.613876
96	23.67	12.93	10.74	0.453739
97	23.79	13.68	10.11	0.424968
98	29.09	23.02	6.07	0.208663
99	44.51	36.49	8.02	0.180184
100	32.54	14.52	18.02	0.55378
101	42.43	23.28	19.15	0.451332
102	34.65	20.84	13.81	0.398557
103	11.31	8.22	3.09	0.27321
104	10.74	4.71	6.03	0.561453
105	10.29	4.12	6.17	0.599611
106	26.73	14.82	11.91	0.445567
107	38.23	17.26	20.97	0.548522
108	22.47	12.88	9.59	0.426791
109	13.91	7.03	6.88	0.494608
110	15.21	6.21	9	0.591716
111	29.48	15.24	14.24	0.483039
112	11.57	6.81	4.76	0.411409
113	12.33	5.04	7.29	0.591241
114	23.37	11.02	12.35	0.528455
115	10.99	4.84	6.15	0.5596
116	17.08	7.43	9.65	0.564988
117	14.62	8.33	6.29	0.430233
118	26.33	13.1	13.23	0.502469
119	25.87	15.27	10.6	0.409741
120	11.3	6.73	4.57	0.404425
121	18.33	10.33	8	0.436443
122	9.12	4.33	4.79	0.525219
123	19.9	12.53	7.37	0.370352
124	28.03	12.98	15.05	0.536925
125	13.42	7.82	5.6	0.417288
126	18.88	14.56	4.32	0.228814
127	10.37	7.75	2.62	0.252652
128	37.99	14.21	23.78	0.625954
129	26.56	17.1	9.46	0.356175
130	14.43	7.76	6.67	0.462231
131	16.98	10.05	6.93	0.408127
132	14.1	8.64	5.46	0.387234
133	8.95	4.83	4.12	0.460335
134	20.23	11.56	8.67	0.428571
135	20.53	10.48	10.05	0.489528
136	23.99	11.98	12.01	0.500625
137	26.61	14.4	12.21	0.45885
138	15.74	7.31	8.43	0.535578
139	22.15	12.67	9.48	0.427991
140	35.77	29.4	6.37	0.178082
141	16.12	8.43	7.69	0.477047
142	18.96	9.86	9.1	0.479958
143	19.57	9.37	10.2	0.521206
144	21.32	14.43	6.89	0.323171
145	41.74	29.23	12.51	0.299713
146	19.39	10.07	9.32	0.48066
147	38.79	22.6	16.19	0.417376
148	61.99	41.98	20.01	0.322794
149	23.66	9.85	13.81	0.583686
150	31.18	17.84	13.34	0.427838
151	51.61	36.32	15.29	0.29626
152	13.68	7.94	5.74	0.419591
153	33.4	21.07	12.33	0.369162
154	37.85	20.05	17.8	0.470277
155	28.87	16.63	12.24	0.42397
156	13.73	6.86	6.87	0.500364
157	16.5	11.27	5.23	0.31697
158	12.06	7.3	4.76	0.394693
159	31.54	18.64	12.9	0.409004
160	10.4	5.57	4.83	0.464423
161	38.86	17.82	21.04	0.541431
162	45.13	22.62	22.51	0.498781
163	34.48	24.57	9.91	0.287413
164	38.41	27.25	11.16	0.290549
165	13.26	6.12	7.14	0.538462
166	23.67	13.27	10.4	0.439375
167	28.1	13.08	15.02	0.53452
168	16.21	12.42	3.79	0.233806
169	14.03	8.79	5.24	0.373485
170	32.54	14.52	18.02	0.55378
171	42.43	23.28	19.15	0.451332
172	18.69	12.62	6.07	0.324773
173	30.27	22.25	8.02	0.264949
174	34.5	20.7	13.8	0.4
175	11.31	6.82	4.49	0.396994
176	10.74	7.41	3.33	0.310056
177	38.23	17.26	20.97	0.548522
178	29.48	18.24	11.24	0.381275
179	15.31	11.82	3.49	0.227956
180	11.57	7.71	3.86	0.333621
181	23.37	12.01	11.36	0.486093
182	28.95	17	11.95	0.412781
183	26.33	17.3	9.03	0.342955
184	11.3	7.36	3.94	0.348673
185	25.87	15.27	10.6	0.409741
186	18.83	9.33	9.5	0.504514
187	19.9	10.53	9.37	0.470854
188	13.42	8.12	5.3	0.394933
189	18.88	9.56	9.32	0.493644
190	37.09	19.21	17.88	0.482071
191	36.56	19.1	17.46	0.477571
192	31.41	17.81	13.6	0.432983
193	18.95	14.35	4.6	0.242744
194	20.23	11.56	8.67	0.428571
195	15.3	9.21	6.09	0.398039
196	26.61	14.4	12.21	0.45885
197	15.74	5.31	10.43	0.662643
198	22.15	12.67	9.48	0.427991
199	19.57	9.73	9.84	0.50281
200	9.76	5.1	4.66	0.477459
201	26	19.64	6.36	0.244615

## Sheet: CytoB MPP7
	whole cell	Cyto	Nuc	% of Nuclear
1	13.31	6.16	7.15	0.53719
2	17.51	8.45	9.06	0.517419
3	13.87	6.28	7.59	0.547224
4	15.2	8.84	6.36	0.418421
5	11.96	5.27	6.69	0.559365
6	19.52	9.03	10.49	0.537398
7	8.89	3.93	4.96	0.55793
8	13.93	5.43	8.5	0.610194
9	10.17	5.25	4.92	0.483776
10	13.42	6.18	7.24	0.539493
11	9.47	4.78	4.69	0.495248
12	20.41	13.79	6.62	0.324351
13	21.03	12.95	8.08	0.384213
14	24.73	11.08	13.65	0.551961
15	19.43	11.21	8.22	0.423057
16	14.48	8.18	6.3	0.435083
17	9.48	4.46	5.02	0.529536
18	9.16	5.26	3.9	0.425764
19	13.09	9.34	3.75	0.286478
20	14.75	9.49	5.26	0.35661
21	9.06	5.24	3.82	0.421634
22	14.79	7.77	7.02	0.474645
23	27.19	19.07	8.12	0.298639
24	10.07	7.77	2.3	0.228401
25	17.07	9.12	7.95	0.465729
26	37.56	17.97	19.59	0.521565
27	13.46	8.53	4.93	0.36627
28	13.84	9.57	4.27	0.308526
29	12.35	8.15	4.2	0.340081
30	26.42	16.12	10.3	0.389856
31	14.49	11.46	3.03	0.20911
32	14.07	8.63	5.44	0.386638
33	27.87	15.32	12.55	0.450305
34	22.2	14.97	7.23	0.325676
35	26.38	17.57	8.81	0.333965
36	19.19	9.73	9.46	0.492965
37	14.58	6.63	7.95	0.545267
38	22.1	15.82	6.28	0.284163
39	12.56	4.03	8.53	0.67914
40	13.24	7.06	6.18	0.466767
41	25.2	15.41	9.79	0.388492
42	12.48	7.82	4.66	0.373397
43	17.44	9.48	7.96	0.456422
44	49.29	26.82	22.47	0.455873
45	14.71	8.1	6.61	0.449354
46	18.23	8.43	9.8	0.537575
47	17.22	9.09	8.13	0.472125
48	13	5.02	7.98	0.613846
49	15.11	6.33	8.78	0.581072
50	18.95	13.43	5.52	0.291293
51	17.06	8.33	8.73	0.511723
52	24.69	13.75	10.94	0.443094
53	10.53	4.95	5.58	0.529915
54	12.85	6.47	6.38	0.496498
55	16.72	8.58	8.14	0.486842
56	23.96	9.56	14.4	0.601002
57	16.33	8.68	7.65	0.468463
58	31.85	16.36	15.49	0.486342
59	13.55	4.33	9.22	0.680443
60	28.13	12.31	15.82	0.562389
61	28.07	14.45	13.62	0.485216
62	11	7.9	3.1	0.281818
63	12.33	7.68	4.65	0.377129
64	13.67	5.39	8.28	0.605706
65	11.51	7.22	4.29	0.372719
66	17.45	8.58	8.87	0.508309
67	9.36	4.4	4.96	0.529915
68	23.25	10.85	12.4	0.533333
69	10.88	4.38	6.5	0.597426
70	11.96	7.49	4.47	0.373746
71	14.59	10.56	4.03	0.276217
72	11.86	6.12	5.74	0.48398
73	9.63	6.73	2.9	0.301142
74	13.82	6.44	7.38	0.534009
75	30.28	21.21	9.07	0.299538
76	9.9	4.96	4.94	0.49899
77	13.19	8.52	4.67	0.354056
78	20.51	16.79	3.72	0.181375
79	11.05	6	5.05	0.457014
80	14.96	6.5	8.46	0.565508
81	13.01	6.35	6.66	0.511914
82	12.98	5.28	7.7	0.59322
83	10.75	4.95	5.8	0.539535
84	19.06	12.16	6.9	0.362015
85	20.91	10.39	10.52	0.503109
86	31.4	13.2	18.2	0.579618
87	24.91	17.95	6.96	0.279406
88	27.5	17.68	9.82	0.357091
89	27.84	14.21	13.63	0.489583
90	10.88	6.72	4.16	0.382353
91	15.21	7.52	7.69	0.505588
92	13.5	5.32	8.18	0.605926
93	11.45	6.27	5.18	0.452402
94	17.36	7.49	9.87	0.568548
95	9.27	4.31	4.96	0.535059
96	9.2	5.29	3.91	0.425
97	22.84	10.44	12.4	0.542907
98	10.7	6.3	4.4	0.411215
99	11.31	7.2	4.11	0.363395
100	11.79	7.32	4.47	0.379135
101	13.06	4.11	8.95	0.685299
102	8.24	4.12	4.12	0.5
103	11.68	7.94	3.74	0.320205
104	9.58	6.92	2.66	0.277662
105	18.42	9.35	9.07	0.4924
106	13.42	4.24	9.18	0.684054
107	30.26	21.19	9.07	0.299736
108	13.06	8.56	4.5	0.344564
109	10.98	4.93	6.05	0.551002
110	17.5	10.34	7.16	0.409143
111	14.92	7.57	7.35	0.492627
112	12.56	6.84	5.72	0.455414
113	10.46	6.46	4	0.382409
114	18.94	9.88	9.06	0.478353
115	10.04	4.96	5.08	0.505976
116	10.41	7.88	2.53	0.243036
117	9.74	5.33	4.41	0.452772
118	13.77	6.72	7.05	0.511983
119	16.39	10.26	6.13	0.374009
120	33.4	17	16.4	0.491018
121	16.43	10.55	5.88	0.357882
122	38.47	29.62	8.85	0.230049
123	10.81	8.53	2.28	0.210916
124	18.14	13.02	5.12	0.282249
125	16.68	13.29	3.39	0.203237
126	21.47	15.58	5.89	0.274336
127	52.76	28.34	24.42	0.462851
128	11.23	6.15	5.08	0.45236
129	26.64	16.87	9.77	0.366742
130	22.4	14.52	7.88	0.351786
131	51.1	16.01	35.09	0.686693
132	35.02	20.55	14.47	0.413192
133	27.7	18.33	9.37	0.338267
134	23.16	13.33	9.83	0.424439
135	26.7	18.56	8.14	0.304869
136	51.01	16.65	34.36	0.673593
137	21.53	11.08	10.45	0.485369
138	18.97	10.86	8.11	0.427517
139	18.49	8.77	9.72	0.52569
140	19.62	10.49	9.13	0.465341
141	41.71	23.03	18.68	0.447854
142	11.61	6.2	5.41	0.465978
143	22.59	14.81	7.78	0.3444
144	14.9	9.34	5.56	0.373154
145	15.67	6.93	8.74	0.557754
146	21.51	10.87	10.64	0.494654
147	15.06	6.28	8.78	0.583001
148	29.54	15.43	14.11	0.477657
149	12.82	7.64	5.18	0.404056
150	28.2	19.3	8.9	0.315603
151	38.36	19.99	18.37	0.478884
152	36.07	20.71	15.36	0.425839
153	23.31	14.5	8.81	0.377949
154	24.23	12.33	11.9	0.491127
155	23.25	16.28	6.97	0.299785
156	13.38	6.43	6.95	0.519432
157	56.45	47.79	8.66	0.15341
158	42.13	31.12	11.01	0.261334
159	41.2	34.64	6.56	0.159223
160	24.88	19.51	5.37	0.215836
161	12.52	7.82	4.7	0.375399
162	17.6	9.19	8.41	0.477841
163	28.66	19.06	9.6	0.334962
164	23.71	16.74	6.97	0.293969
165	37.98	24.52	13.46	0.354397
166	13.25	5.25	8	0.603774
167	17.57	10.18	7.39	0.420603
168	9.65	5.78	3.87	0.401036
169	16.66	12.85	3.81	0.228691
170	17.14	11.94	5.2	0.303384
171	26.49	14.19	12.3	0.464326
172	18.07	13.88	4.19	0.231876
173	15.79	6.98	8.81	0.557948
174	25.8	5.92	19.88	0.770543
175	27.67	21.63	6.04	0.218287
176	22.75	17.24	5.51	0.242198
177	21.11	9.63	11.48	0.543818
178	18.48	13.55	4.93	0.266775
179	11.21	7.26	3.95	0.352364
180	22.65	14.92	7.73	0.34128
181	35.22	22.89	12.33	0.350085
182	29.5	20.63	8.87	0.300678
183	19.36	11.3	8.06	0.416322
184	23.6	13.43	10.17	0.430932
185	25.62	19.66	5.96	0.232631
186	19.11	10.37	8.74	0.457352
187	17.29	7.73	9.56	0.552921
188	21.78	10.52	11.26	0.516988
189	18.49	14.1	4.39	0.237426
190	22.52	12.89	9.63	0.42762
191	18.64	14.9	3.74	0.200644
192	21.42	17.46	3.96	0.184874
193	20.11	14.74	5.37	0.267031
194	10.16	6.34	3.82	0.375984
195	10.5	7.99	2.51	0.239048
196	20.34	13.64	6.7	0.3294
197	27.38	23.58	3.8	0.138787
198	62.71	58.65	4.06	0.0647425
199	32.4	25.83	6.57	0.202778
200	19.8	12.75	7.05	0.356061

## Sheet: Con AMOT
	whole cell	Cyto	Nuc
1	91	37.57	53.43	0.587143
3	52.69	13.66	39.03	0.740748
4	19.3	2.15	17.15	0.888601
5	68.42	7.43	60.99	0.891406
6	24.73	2.11	22.62	0.914679
7	12.06	0.91	11.15	0.924544
8	32.65	7.43	25.22	0.772435
9	36.81	5.18	31.63	0.859277
10	15.33	4.3	11.03	0.719504
11	26.85	10.72	16.13	0.600745
12	51.2	12.86	38.34	0.748828
13	47.99	11.51	36.48	0.760158
14	24.18	2.72	21.46	0.88751
15	28.51	8.56	19.95	0.699754
16	17.82	0.9	16.92	0.949495
17	10.16	5	5.16	0.507874
18	112.61	48.31	64.3	0.570997
19	17.76	3.27	14.49	0.815878
22	24.13	2.26	21.87	0.906341
23	28.21	2.58	25.63	0.908543
24	38.62	9.05	29.57	0.765665
25	34.48	18.33	16.15	0.468387
26	77.6	17.07	60.53	0.780026
27	48.62	11.26	37.36	0.768408
28	22.47	5.87	16.6	0.738763
29	25.3	5.42	19.88	0.785771
30	51.95	11.67	40.28	0.775361
31	21.59	3.56	18.03	0.835109
32	35.58	11.75	23.83	0.669758
33	31.83	8.29	23.54	0.739554
34	51.5	14.45	37.05	0.719417
35	23.4	3.92	19.48	0.832479
36	18.58	5.44	13.14	0.707212
37	24.79	0.91	23.88	0.963292
38	16.4	4.5	11.9	0.72561
39	14.99	1.87	13.12	0.87525
40	13.93	1.06	12.87	0.923905
41	104.67	53.94	50.73	0.484666
42	127.57	72.76	54.81	0.429646
43	33.4	10.4	23	0.688623
44	53.05	12.52	40.53	0.763996
45	66.81	5.75	61.06	0.913935
46	13.39	4	9.39	0.70127
47	24.07	3.11	20.96	0.870794
48	27.82	2.74	25.08	0.90151
49	10.57	1.28	9.29	0.878903
50	9.19	0.76	8.43	0.917301
51	52.28	11.95	40.33	0.771423
52	31.59	12.15	19.44	0.615385
53	48.9	22.18	26.72	0.546421
54	40.92	18.58	22.34	0.545943
55	28.4	1.98	26.42	0.930282
56	33.2	5.67	27.53	0.829217
57	29.48	1.62	27.86	0.945047
58	24.16	6.13	18.03	0.746275
59	26.28	9.95	16.33	0.621385
60	25.75	4.78	20.97	0.814369
61	41.19	7.77	33.42	0.811362
62	35.31	6.98	28.33	0.802322
63	25.53	1.65	23.88	0.93537
64	12.42	0.56	11.86	0.954911
65	13.65	0.44	13.21	0.967766
66	12.2	0.84	11.36	0.931148
67	38.81	9.58	29.23	0.753156
68	46.94	6.4	40.54	0.863656
69	37.91	6.46	31.45	0.829596
70	69.94	26.52	43.42	0.620818
71	64.44	21.01	43.43	0.67396
72	21.48	3.27	18.21	0.847765
73	64.71	14.35	50.36	0.778241
74	55.63	13.64	41.99	0.754809
75	23.69	6.13	17.56	0.741241
76	38.84	4.36	34.48	0.887745
77	23.62	2.18	21.44	0.907705
78	40.42	4.34	36.08	0.892627
79	41.4	7.43	33.97	0.820531
80	21.51	7.75	13.76	0.639702
81	10.73	0.78	9.95	0.927307
82	23.15	2.71	20.44	0.882937
83	23.41	1.19	22.22	0.949167
84	23.93	3.73	20.2	0.844129
85	28.13	3.16	24.97	0.887664
86	25.8	4.24	21.56	0.835659
87	39.22	7.44	31.78	0.810301
88	33.14	5.76	27.38	0.826192
89	46.18	9.62	36.56	0.791685
90	18.49	3.03	15.46	0.836128
91	91.8	35.34	56.46	0.615033
92	39.62	10.79	28.83	0.727663
93	33.26	8.47	24.79	0.74534
94	37.33	5.51	31.82	0.852398
95	64.22	15.49	48.73	0.758798
96	34.29	1.95	32.34	0.943132
97	55.78	20.34	35.44	0.635353
98	21.93	6.87	15.06	0.686731
99	28.58	9.45	19.13	0.669349
100	90.4	19.6	70.8	0.783186
101	46.13	18.53	27.6	0.598309
102	57.34	17.84	39.5	0.688873
103	49.27	10.64	38.63	0.784047
104	24.11	7.49	16.62	0.689341
105	52.53	14.13	38.4	0.731011
106	40.21	8.27	31.94	0.79433
107	32.9	12.5	20.4	0.620061
108	79.86	36.24	43.62	0.546206
109	28.17	10.09	18.08	0.641818
110	13.06	0.91	12.15	0.930322
111	26.29	3.4	22.89	0.870673
112	36.8	12.42	24.38	0.6625
113	37.06	10.76	26.3	0.70966
114	19.82	4.91	14.91	0.75227
115	38.42	17.02	21.4	0.557002
116	106.29	53.75	52.54	0.494308
117	78.4	33.37	45.03	0.574362
118	39.72	18.49	21.23	0.534491
120	24.98	7.86	17.12	0.685348
121	13.78	3.01	10.77	0.781567
122	16.64	0.8	15.84	0.951923
123	21.14	1.25	19.89	0.94087
124	25.25	3.89	21.36	0.845941
125	17.08	6.97	10.11	0.59192
126	23.35	6.44	16.91	0.724197
127	36.41	6.66	29.75	0.817083
128	34.79	3.53	31.26	0.898534
129	16.9	4.47	12.43	0.735503
130	27	7.99	19.01	0.704074
131	14.3	1.97	12.33	0.862238
132	13.61	3.71	9.9	0.727406
133	10.4	2.99	7.41	0.7125
134	33.12	15.71	17.41	0.525664
135	48.13	8.47	39.66	0.824018
137	51.67	12.36	39.31	0.76079
138	43.77	12.13	31.64	0.72287
139	47.24	13.35	33.89	0.717401
140	30.96	1.68	29.28	0.945736
141	62.12	13.96	48.16	0.775274
142	46.55	16.55	30	0.644468
143	18.04	3.02	15.02	0.832594
144	14.25	1.75	12.5	0.877193
145	10.37	1.77	8.6	0.829315
146	26.34	7.13	19.21	0.729309
148	24.76	4.24	20.52	0.828756
149	59.35	27.32	32.03	0.53968
150	19.51	2.89	16.62	0.851871
151	18.83	3.75	15.08	0.80085
152	43.04	12.06	30.98	0.719796
153	41.56	6.27	35.29	0.849134
154	19.86	4.03	15.83	0.79708
155	17.64	1.06	16.58	0.939909
156	26.4	6.38	20.02	0.758333
157	36.6	8.27	28.33	0.774044
158	73.34	27.45	45.89	0.625716
159	11.77	1.44	10.33	0.877655
160	16.4	3.42	12.98	0.791463
161	44.68	21.04	23.64	0.529096
162	97.66	44.78	52.88	0.54147
163	19.14	4	15.14	0.791014
164	59.85	10.48	49.37	0.824896
165	11.7	2.42	9.28	0.793162
166	12.6	2.81	9.79	0.776984
167	12.84	1.06	11.78	0.917445
169	34.85	2.87	31.98	0.917647
170	15.8	8.45	7.35	0.46519
171	12.79	0.96	11.83	0.924941
172	11.02	1	10.02	0.909256
173	45.29	15.87	29.42	0.649592
175	11.1	2.1	9	0.810811
176	53.86	15.88	37.98	0.705162
177	13.38	2.15	11.23	0.839312
178	50.13	16.85	33.28	0.663874
179	26.28	4.35	21.93	0.834475
180	24.75	1.44	23.31	0.941818
181	17	2.4	14.6	0.858824
182	14.78	4.02	10.76	0.728011
183	22.18	2.45	19.73	0.88954
184	35.38	6.97	28.41	0.802996
185	36.39	10.7	25.69	0.705963
186	19.2	7.57	11.63	0.605729
187	23.69	5.69	18	0.759814
188	36.94	15.8	21.14	0.572279
189	26.92	9.58	17.34	0.644131
190	21.44	4.97	16.47	0.76819
191	34.34	11.4	22.94	0.668026
192	49.56	4.97	44.59	0.899718
193	33.02	7.34	25.68	0.77771
194	59.78	14.45	45.33	0.75828
195	15.47	4.22	11.25	0.727214
196	40.92	7.05	33.87	0.827713
197	42.22	9.89	32.33	0.765751
198	22.68	8.76	13.92	0.613757
199	27.5	5.5	22	0.8
200	18.22	4.65	13.57	0.744786

## Sheet: Bleb AMOT
	whole cell	Cyto	Nuc
1	140.65	71.89	68.76	0.488873
2	10.23	4.28	5.95	0.581623
3	46.01	30.54	15.47	0.336231
4	85.02	51.78	33.24	0.390967
5	110.8	61.56	49.24	0.444404
6	46.01	30.54	15.47	0.336231
7	56.38	38.12	18.26	0.323874
8	103.05	62.07	40.98	0.397671
9	41.83	25.2	16.63	0.397562
10	30.71	8.65	22.06	0.718333
11	332.72	250.43	82.29	0.247325
12	16.01	5.06	10.95	0.683948
13	116.99	94.76	22.23	0.190016
14	64.24	29.24	35	0.544832
15	74.81	59.96	14.85	0.198503
16	110.53	82.07	28.46	0.257487
17	105.91	86.65	19.26	0.181853
18	33.26	29.21	4.05	0.121768
19	122.87	67.24	55.63	0.452755
20	74.53	51.48	23.05	0.309271
21	45.74	25.09	20.65	0.451465
22	66.22	20.25	45.97	0.694201
23	297.71	214.54	83.17	0.279366
24	68.77	54.51	14.26	0.207358
25	54.61	27.95	26.66	0.488189
26	61.63	49.72	11.91	0.19325
27	36.72	27.67	9.05	0.24646
28	270.24	137.83	132.41	0.489972
29	137.29	85.73	51.56	0.375555
30	60.6	22.55	38.05	0.627888
31	53.88	42.17	11.71	0.217335
32	43.45	31.09	12.36	0.284465
33	84.24	55.74	28.5	0.338319
34	28.08	18.45	9.63	0.342949
35	40.91	22.76	18.15	0.443657
36	81.29	57.69	23.6	0.290319
37	51.47	27.46	24.01	0.466485
38	60.62	37.21	23.41	0.386176
39	89.4	53.63	35.77	0.400112
40	85.06	48.62	36.44	0.428403
41	43.14	39.52	3.62	0.0839128
42	50.14	28.29	21.85	0.43578
43	163.66	124.5	39.16	0.239277
44	90.14	28.29	61.85	0.686155
45	163.66	124.5	39.16	0.239277
46	12.33	7.14	5.19	0.420925
47	47.2	32.96	14.24	0.301695
48	21.94	12.43	9.51	0.433455
49	27.89	19.97	7.92	0.283973
50	26.27	16.42	9.85	0.374952
51	66.34	38.55	27.79	0.418903
52	50.89	26.86	24.03	0.472195
53	19.62	11.77	7.85	0.400102
54	28.88	17.65	11.23	0.38885
55	66.05	31.91	34.14	0.516881
56	42.33	25.8	16.53	0.390503
57	35.72	16.22	19.5	0.545913
58	81.32	59.11	22.21	0.273119
59	59.54	36	23.54	0.395364
60	101.27	63.83	37.44	0.369705
61	37.7	23.5	14.2	0.376658
62	50.33	27.99	22.34	0.44387
63	183.77	126.52	57.25	0.311531
64	121.19	75.35	45.84	0.378249
65	29.53	17.4	12.13	0.410769
66	79.41	47.73	31.68	0.398942
67	43.24	25.74	17.5	0.404718
68	46.84	25.89	20.95	0.447267
69	45.67	26.02	19.65	0.430261
70	38.51	25.19	13.32	0.345884
71	206.3	139.96	66.34	0.321571
72	58.8	22.45	36.35	0.618197
73	86.15	60.33	25.82	0.29971
74	34.18	19.38	14.8	0.433002
75	79.4	43.65	35.75	0.450252
76	98	47.4	50.6	0.516327
77	53.75	35.41	18.34	0.341209
78	84.82	74	10.82	0.127564
79	34.89	20.16	14.73	0.422184
80	74.51	54.27	20.24	0.271641
81	29.87	16.9	12.97	0.434215
82	139.09	106.37	32.72	0.235243
83	88.58	54.3	34.28	0.386995
84	37.29	26.31	10.98	0.294449
85	25.32	12.75	12.57	0.496445
86	40.5	28.03	12.47	0.307901
87	72.05	37.8	34.25	0.475364
88	62.6	30.32	32.28	0.515655
89	175.92	111.13	64.79	0.368292
90	167.75	96.35	71.4	0.425633
91	41.95	27.47	14.48	0.345173
92	90.94	60.6	30.34	0.333627
93	22.93	6.89	16.04	0.69952
94	21.06	11.53	9.53	0.452517
95	30.05	18.18	11.87	0.395008
96	104.24	85.94	18.3	0.175556
97	29.72	16.51	13.21	0.444482
98	65.87	47.81	18.06	0.274176
99	51.92	36.29	15.63	0.30104
100	30.06	21.23	8.83	0.293746
101	34.78	15	19.78	0.568718
102	151.67	97.84	53.83	0.354915
103	34.3	19.18	15.12	0.440816
104	56.15	36.64	19.51	0.347462
105	116.84	90.13	26.71	0.228603
106	129.97	69.07	60.9	0.46857
107	28.85	15.34	13.51	0.468284
108	102.45	86.25	16.2	0.158126
109	103.84	57.04	46.8	0.450693
110	110.82	62.53	48.29	0.435752
111	48.02	32.86	15.16	0.315702
112	71.65	45.89	25.76	0.359525
113	12.75	5.81	6.94	0.544314
114	42.59	20.28	22.31	0.523832
115	95.95	73.91	22.04	0.229703
116	43.62	20.44	23.18	0.531408
117	56.92	33.63	23.29	0.409171
118	59.05	35.63	23.42	0.396613
119	28.8	18.07	10.73	0.372569
120	18.26	16.35	1.91	0.1046
121	140.65	71.89	68.76	0.488873
122	46.01	30.54	15.47	0.336231
123	85.02	51.78	33.24	0.390967
124	43.95	24.5	19.45	0.442548
125	43.47	29.05	14.42	0.331723
126	103.05	62.07	40.98	0.397671
127	41.83	25.2	16.63	0.397562
128	107.42	91.3	16.12	0.150065
129	332.72	250.43	82.29	0.247325
130	116.99	94.76	22.23	0.190016
131	64.24	29.35	34.89	0.54312
132	74.81	59.96	14.85	0.198503
133	42.8	35.71	7.09	0.165654
134	49.85	35.71	14.14	0.283651
135	105.91	85.56	20.35	0.192144
136	33.26	29.21	4.05	0.121768
137	122.87	67.24	55.63	0.452755
138	74.53	51.48	23.05	0.309271
139	66.22	20.24	45.98	0.694352
140	45.74	25.09	20.65	0.451465
141	40.73	26.11	14.62	0.358949
142	68.77	54.51	14.26	0.207358
143	54.61	27.95	26.66	0.488189
144	61.63	49.73	11.9	0.193088
145	36.75	27.67	9.08	0.247075
146	297.91	214.54	83.37	0.27985
147	270.24	133.47	136.77	0.506106
148	137.29	85.73	51.56	0.375555
149	60.6	22.55	38.05	0.627888
150	122.47	84.05	38.42	0.313709
151	84.24	55.74	28.5	0.338319
152	40.91	12.73	28.18	0.688829
153	85.96	48.62	37.34	0.434388
154	48.14	39.52	8.62	0.179061
155	89.4	53.62	35.78	0.400224
156	145.44	79.27	66.17	0.454964
157	112.09	54.67	57.42	0.512267
158	44.62	11.35	33.27	0.74563
159	133.8	82.81	50.99	0.381091
160	59.4	18.79	40.61	0.68367
161	26.8	13.28	13.52	0.504478
162	112.96	71.98	40.98	0.362783
163	86.94	57.2	29.74	0.342075
164	107.42	67.69	39.73	0.369857
165	105.84	58.35	47.49	0.448696
166	165.78	88.83	76.95	0.464169
167	95.78	57.14	38.64	0.403425
168	82.98	57.58	25.4	0.306098
169	26.22	12.54	13.68	0.521739
170	50.11	30.21	19.9	0.397126
171	70.61	58.18	12.43	0.176037
172	88.07	55.64	32.43	0.36823
173	72.25	31.79	40.46	0.56
174	227.81	153.72	74.09	0.325227
175	170.76	115.56	55.2	0.323261
176	231.41	166.49	64.92	0.280541
177	205.51	137.67	67.84	0.330106
178	445.29	359.99	85.3	0.191561
179	81.32	59.11	22.21	0.273119
180	59.54	36	23.54	0.395364
181	101.27	63.83	37.44	0.369705
182	79.41	47.73	31.68	0.398942
183	43.24	25.74	17.5	0.404718
184	46.84	25.89	20.95	0.447267
185	84.18	51.21	32.97	0.391661
186	139.95	82.78	57.17	0.408503
187	206.3	139.96	66.34	0.321571
188	80.17	41.47	38.7	0.482724
189	78.47	47.01	31.46	0.400918
190	63.35	39.99	23.36	0.368745
191	113.29	74.71	38.58	0.340542
192	48.35	14.33	34.02	0.703619
193	94.44	47.96	46.48	0.492164
194	70.44	40.15	30.29	0.430011
195	33.9	19.3	14.6	0.430678
196	89.14	66.71	22.43	0.251627
197	88.22	57.53	30.69	0.34788
198	96.38	40.59	55.79	0.578855
199	143.58	83.16	60.42	0.420811
200	112.82	90.03	22.79	0.202003

## Sheet: CytoB AMOT
	whole cell	Cyto	Nuc
1	33.14	11.47	21.67	0.653893
2	73.35	40.62	32.73	0.446217
3	33.44	27.69	5.75	0.17195
4	62.59	36.96	25.63	0.40949
5	24.71	12.07	12.64	0.511534
6	86.22	47.05	39.17	0.454303
7	44.19	31.94	12.25	0.277212
8	37.03	22.63	14.4	0.388874
9	27.32	10.24	17.08	0.625183
10	17.33	8.26	9.07	0.52337
11	28.44	12.54	15.9	0.559072
12	21.69	13.55	8.14	0.375288
13	25.61	22.81	2.8	0.109332
14	74.89	45.85	29.04	0.387769
15	49.14	28.44	20.7	0.421245
16	84.19	49.76	34.43	0.408956
17	24.76	10.86	13.9	0.561389
18	29.15	17.05	12.1	0.415094
19	47.09	36.24	10.85	0.23041
20	32.53	13.29	19.24	0.591454
21	102.79	64.6	38.19	0.371534
22	22.18	12.79	9.39	0.423354
23	35.31	18.61	16.7	0.472954
24	36.68	25.13	11.55	0.314885
25	13.79	8.7	5.09	0.369108
26	59.83	54.88	4.95	0.0827344
27	123.84	67	56.84	0.458979
28	50.48	27.26	23.22	0.459984
29	22.05	10.02	12.03	0.545578
30	23.91	12.84	11.07	0.462986
31	86.85	47.69	39.16	0.450892
32	125.7	104.25	21.45	0.170644
33	122.45	99.73	22.72	0.185545
34	23.43	10.06	13.37	0.570636
35	15.79	5.41	10.38	0.657378
36	48.24	23.05	25.19	0.522181
37	20.62	11.74	8.88	0.43065
38	77.51	49.07	28.44	0.36692
39	13.78	6.14	7.64	0.554427
40	20.73	12.31	8.42	0.406175
41	51.61	32.93	18.68	0.361945
42	36.07	20.38	15.69	0.434988
43	46.77	27.61	19.16	0.409664
44	60.22	33.46	26.76	0.444371
45	51.21	27.36	23.85	0.465729
46	72.75	58.37	14.38	0.197663
47	37.98	18.98	19	0.500263
48	100.63	61.82	38.81	0.38567
49	37.87	20.08	17.79	0.469765
50	31.82	20.11	11.71	0.368008
51	44.25	28.25	16	0.361582
52	32.99	11.65	21.34	0.646863
53	44.88	27.58	17.3	0.385472
54	79.05	24.44	54.61	0.690829
55	24.62	15.55	9.07	0.3684
56	67.95	37.98	29.97	0.44106
57	112.44	57.13	55.31	0.491907
58	179.9	93.66	86.24	0.479377
59	113.53	69.47	44.06	0.388091
60	39.3	21.28	18.02	0.458524
61	202.15	107.71	94.44	0.467178
62	51.51	23.07	28.44	0.552126
63	66.14	32.06	34.08	0.515271
64	42.41	26.58	15.83	0.373261
65	110.91	51.13	59.78	0.538996
66	116.2	68.67	47.53	0.409036
67	36.24	22.7	13.54	0.37362
68	123.29	65.07	58.22	0.47222
69	22.78	12.55	10.23	0.449078
70	42.48	15.42	27.06	0.637006
71	145.02	85.82	59.2	0.40822
72	94.87	28.38	66.49	0.700854
73	45.6	20.55	25.05	0.549342
74	71.07	51.2	19.87	0.279584
75	100.11	55.98	44.13	0.440815
76	56.22	31.87	24.35	0.43312
77	114.05	55.43	58.62	0.513985
78	52.58	29.12	23.46	0.446177
79	56.1	17.75	38.35	0.683601
80	20.53	9.61	10.92	0.531905
81	90.21	49.82	40.39	0.447733
82	27.78	16.99	10.79	0.388409
83	99.45	57.98	41.47	0.416993
84	56.83	29.68	27.15	0.477741
85	22.7	13.8	8.9	0.39207
86	83.79	33.77	50.02	0.596969
87	47.36	28.1	19.26	0.406672
88	28.73	12.38	16.35	0.569092
89	88.23	47.75	40.48	0.458801
90	39.72	19.51	20.21	0.508812
91	49.71	33.62	16.09	0.323677
92	19.58	9.52	10.06	0.51379
93	37.97	21.91	16.06	0.422965
94	47.43	25.83	21.6	0.455408
95	23.83	11.13	12.7	0.532942
96	43.93	36.86	7.07	0.160938
97	35.19	21.72	13.47	0.382779
98	82.8	53.06	29.74	0.359179
99	24.42	11.64	12.78	0.523342
100	184.77	137.78	46.99	0.254316
101	124.7	95.22	29.48	0.236407
102	60.42	36.05	24.37	0.403343
103	69.09	31.16	37.93	0.548994
104	51.67	29.12	22.55	0.436423
105	57.43	28.62	28.81	0.501654
106	49.99	25.36	24.63	0.492699
107	69.61	39.64	29.97	0.430542
108	24.57	12.65	11.92	0.485144
109	23.63	10.61	13.02	0.550994
110	45.82	26.87	18.95	0.413575
111	25.75	17.16	8.59	0.333592
112	49.16	26.05	23.11	0.470098
113	30.48	20.11	10.37	0.340223
114	46.67	32.71	13.96	0.299121
115	119.75	47.38	72.37	0.604342
116	49.01	27.61	21.4	0.436646
117	53.53	24.73	28.8	0.538016
118	15.31	6.02	9.29	0.606793
119	136.02	96.09	39.93	0.29356
120	15.33	6.79	8.54	0.557078
121	45.67	39.07	6.6	0.144515
122	14.43	6.05	8.38	0.580735
123	69.75	44.09	25.66	0.367885
124	23.89	18.36	5.53	0.231478
125	18.32	9.16	9.16	0.5
126	145.47	75.11	70.36	0.483674
127	16.77	8.59	8.18	0.487776
128	47.64	24.36	23.28	0.488665
129	35.5	19.5	16	0.450704
130	117.59	46.54	71.05	0.604218
131	65.09	29.78	35.31	0.54248
132	43.86	25.86	18	0.410397
133	55.8	30.16	25.64	0.459498
134	132.02	51.02	81	0.613543
135	60.51	34.03	26.48	0.437614
136	56.47	26.63	29.84	0.528422
137	43.88	22.54	21.34	0.486326
138	36.98	20.02	16.96	0.458626
139	32.57	20.98	11.59	0.355849
140	66.59	34.47	32.12	0.482355
141	32.7	18.26	14.44	0.44159
142	38.31	25.59	12.72	0.332028
143	36.38	22.01	14.37	0.394997
144	32.02	17.45	14.57	0.455028
145	35.64	19.6	16.04	0.450056
146	74.04	38.1	35.94	0.485413
147	40.98	17.22	23.76	0.579795
148	54.57	35.07	19.5	0.357339
149	37.26	19.81	17.45	0.468331
150	58	33.65	24.35	0.419828
151	27.11	14.64	12.47	0.459978
152	39.51	17.51	22	0.556821
153	29.11	20.12	8.99	0.308829
154	17.16	9.08	8.08	0.470862
155	14.48	10.34	4.14	0.285912
156	227.15	202.65	24.5	0.107858
157	161.89	120.95	40.94	0.252888
158	196.78	168.83	27.95	0.142037
159	157.95	131.65	26.3	0.166508
160	23.34	6.33	17.01	0.728792
161	52.7	41.71	10.99	0.208539
162	105.6	74.04	31.56	0.298864
163	138.9	91.78	47.12	0.339237
164	288.59	242.37	46.22	0.160158
165	393.8	315.51	78.29	0.198807
166	66.51	38.08	28.43	0.427455
167	100.02	63.69	36.33	0.363227
168	24.33	17.02	7.31	0.300452
169	16.78	11.33	5.45	0.324791
170	115.02	97.6	17.42	0.151452
171	123.47	91.52	31.95	0.258767
172	38.5	27.78	10.72	0.278442
173	67.52	47.78	19.74	0.292358
174	248.91	190.22	58.69	0.235788
175	175.28	158.28	17	0.0969877
176	116.48	77.69	38.79	0.333019
177	163.16	68.7	94.46	0.578941
178	256.47	222.75	33.72	0.131477
179	185.58	153.16	32.42	0.174696
180	140.73	85.98	54.75	0.389043
181	190.74	148.04	42.7	0.223865
182	48.93	39.38	9.55	0.195177
183	186.45	142.86	43.59	0.233789
184	163.24	117.72	45.52	0.278853
185	135.29	98.32	36.97	0.273265
186	159.6	117.17	42.43	0.265852
187	145.19	101.44	43.75	0.301329
188	48.32	32.69	15.63	0.323469
189	177.63	128.53	49.1	0.276417
190	144	99.15	44.85	0.311458
191	44.68	21.31	23.37	0.523053
192	93.43	61.09	32.34	0.346141
193	138.89	110.18	28.71	0.20671
194	171.09	139.89	31.2	0.18236
195	10.44	7.07	3.37	0.322797
196	105.78	79.9	25.88	0.244659
197	88.45	79.24	9.21	0.104127
198	52.44	38.91	13.53	0.258009
199	80.25	64.82	15.43	0.192274
200	87.41	78.65	8.76	0.100217

## Sheet: Y-27632 AMOT
	whole cell	Cyto	Nuc
1	18.83	10.98	7.85	0.416888
2	15.33	7.77	7.56	0.493151
3	80.81	51.02	29.79	0.368642
4	44.92	23.43	21.49	0.478406
5	27.64	15.58	12.06	0.436324
6	26.42	15.94	10.48	0.396669
7	42.53	27.36	15.17	0.356689
8	49.18	27.56	21.62	0.43961
9	23.96	12.77	11.19	0.467028
10	32.31	17.23	15.08	0.466729
11	25.54	13.85	11.69	0.457713
12	19.87	10.32	9.55	0.480624
13	16.13	8.8	7.33	0.454433
14	74.48	47.79	26.69	0.358351
15	18.89	9.51	9.38	0.496559
16	38.93	18.45	20.48	0.526072
17	46.19	26.42	19.77	0.428015
18	39.52	22.38	17.14	0.433704
19	11.15	6.14	5.01	0.449327
20	30.45	19.63	10.82	0.355337
21	22.14	12.83	9.31	0.420506
22	27.22	14.16	13.06	0.479794
23	67.67	36.58	31.09	0.459435
24	61.54	40.5	21.04	0.341891
25	13.78	6.73	7.05	0.511611
26	33.89	21.64	12.25	0.361464
27	11.07	7.18	3.89	0.3514
28	53.6	25.05	28.55	0.532649
29	39.82	21.13	18.69	0.469362
30	97.79	63.54	34.25	0.35024
31	15.86	8.07	7.79	0.491173
32	38.91	22.81	16.1	0.413775
33	12.37	7.67	4.7	0.379951
34	27.1	18.07	9.03	0.33321
35	13.66	6.3	7.36	0.538799
36	28.71	17.07	11.64	0.405434
37	17.88	6.9	10.98	0.614094
38	16.96	7.78	9.18	0.541274
39	44.88	23.47	21.41	0.47705
40	37.51	26.82	10.69	0.284991
41	83.81	46.47	37.34	0.445532
42	40.98	23.84	17.14	0.418253
43	35.03	10.55	24.48	0.69883
44	28.07	15.09	12.98	0.462415
45	48.01	26.71	21.3	0.443658
46	11.02	6.46	4.56	0.413793
47	105.61	37.93	67.68	0.640848
48	37.14	19.4	17.74	0.477652
49	52.58	22.81	29.77	0.566185
50	28.14	12.12	16.02	0.569296
51	74.98	44.27	30.71	0.409576
52	47.38	24.52	22.86	0.482482
53	22.58	13.5	9.08	0.402126
54	28.57	13.15	15.42	0.539727
55	27.32	9.61	17.71	0.648243
56	104.99	42.85	62.14	0.591866
57	30.82	17.8	13.02	0.422453
58	44.09	22.65	21.44	0.486278
59	31.78	19.6	12.18	0.38326
60	18.8	4.25	14.55	0.773936
61	30.1	12.07	18.03	0.599003
62	66.18	42.13	24.05	0.363403
63	62.8	61.8	1	0.0159236
64	27.41	16.03	11.38	0.415177
65	67.37	44.15	23.22	0.344664
66	44.34	22.87	21.47	0.484213
67	26.93	10.6	16.33	0.606387
68	28.83	17.74	11.09	0.384669
69	48.11	32.93	15.18	0.315527
70	11.07	6.99	4.08	0.368564
71	26.97	18.19	8.78	0.325547
72	35.05	21.65	13.4	0.382311
73	19.96	10.36	9.6	0.480962
74	25.4	9.31	16.09	0.633465
75	24.78	8.72	16.06	0.648103
76	18.01	9.14	8.87	0.492504
77	22.13	12.48	9.65	0.43606
78	41.34	22.09	19.25	0.465651
79	63.96	45.64	18.32	0.286429
80	42.96	24.65	18.31	0.42621
81	30.64	18.44	12.2	0.398172
82	21.44	13.73	7.71	0.359608
83	24.71	10.77	13.94	0.564144
84	42.06	26.44	15.62	0.371374
85	130.17	83.98	46.19	0.354844
86	26.59	15.43	11.16	0.419707
87	36.98	18.6	18.38	0.497025
88	21.31	9.67	11.64	0.546222
89	18.64	9.25	9.39	0.503755
90	77.53	67.82	9.71	0.125242
91	88.33	67.95	20.38	0.230726
92	73.25	28.25	45	0.614334
93	25.24	13.57	11.67	0.462361
94	32.76	16.3	16.46	0.502442
95	34.68	15.23	19.45	0.560842
96	31.16	13.57	17.59	0.564506
97	183.08	148.93	34.15	0.18653
98	224.24	171.52	52.72	0.235105
99	32.52	15.56	16.96	0.521525
100	46.49	27.15	19.34	0.416003
101	51.56	29.18	22.38	0.434057
102	212.68	172.74	39.94	0.187794
103	104.38	60.47	43.91	0.420674
104	120.31	88.03	32.28	0.268307
105	42.22	23.25	18.97	0.449313
106	49.87	21.21	28.66	0.574694
107	68.31	27.7	40.61	0.594496
108	37.2	23.22	13.98	0.375806
109	33.57	16.92	16.65	0.495979
110	117.33	81.41	35.92	0.306145
111	48.23	21.93	26.3	0.545304
112	116.73	75.81	40.92	0.350553
113	30	23.03	6.97	0.232333
114	54.82	40.97	13.85	0.252645
115	24.75	13.35	11.4	0.460606
116	35.98	18.19	17.79	0.494441
117	30.21	20.76	9.45	0.31281
118	109.98	67.96	42.02	0.382069
119	67.01	39.48	27.53	0.410834
120	72.15	41.88	30.27	0.419543
121	77.21	38.82	38.39	0.497215
122	123.02	64.79	58.23	0.473338
123	131.75	67.76	63.99	0.485693
124	340.57	246.38	94.19	0.276566
125	72.78	22.9	49.88	0.685353
126	49.3	26.23	23.07	0.467951
127	60.67	29.33	31.34	0.516565
128	55.27	24.49	30.78	0.556902
129	64.57	28.4	36.17	0.560167
130	73.55	42.79	30.76	0.418219
131	47.45	28.84	18.61	0.392202
132	55.55	37.42	18.13	0.326373
133	25.07	17.2	7.87	0.313921
134	40.6	29.85	10.75	0.264778
135	56.64	39.17	17.47	0.308439
136	43.17	24.54	18.63	0.43155
137	153.48	111.14	42.34	0.275867
138	91.58	66.96	24.62	0.268836
139	71.65	48.58	23.07	0.321982
140	86.2	59.49	26.71	0.309861
141	92.44	80.2	12.24	0.13241
142	112.22	73.29	38.93	0.346908
143	100.83	57.73	43.1	0.427452
144	54.17	27.1	27.07	0.499723
145	222.08	156.27	65.81	0.296335
146	101.67	81.92	19.75	0.194256
147	129.84	112.35	17.49	0.134704
148	177.68	151.94	25.74	0.144867
149	154.96	135.94	19.02	0.122741
150	157.31	122.76	34.55	0.21963
151	86.88	75.53	11.35	0.13064
152	148.46	88.85	59.61	0.401522
153	138.06	98.71	39.35	0.285021
154	48.15	29.26	18.89	0.392316
155	331.24	316.22	15.02	0.0453448
156	229.57	209.3	20.27	0.0882955
157	258.58	195.43	63.15	0.244218
158	75.38	36.48	38.9	0.516052
159	96.44	70.55	25.89	0.268457
160	243.07	185.57	57.5	0.236557
161	50.58	42.26	8.32	0.164492
162	66.27	39.62	26.65	0.402143
163	233.69	182.96	50.73	0.217082
164	193.93	182.05	11.88	0.0612592
165	62.38	43.69	18.69	0.299615
166	67.38	58.07	9.31	0.138172
167	84.37	53.12	31.25	0.370392
168	227.07	216.21	10.86	0.0478267
169	71.93	53	18.93	0.263173
170	42.2	24.27	17.93	0.424882
171	42.7	32.45	10.25	0.240047
172	51.68	39.11	12.57	0.243228
173	42.06	31.91	10.15	0.241322
174	80.44	64.69	15.75	0.195798
175	38.48	27.76	10.72	0.278586
176	156.5	146.34	10.16	0.0649201
177	72.02	50.02	22	0.305471
178	97.06	49.62	47.44	0.48877
179	65.86	50.56	15.3	0.232311
180	83.53	68.18	15.35	0.183766
181	109.22	81.35	27.87	0.255173
182	120.29	86.49	33.8	0.280988
183	100.18	60.98	39.2	0.391296
184	234.41	175.25	59.16	0.252378
185	102.95	88.12	14.83	0.144051
186	153.89	133.29	20.6	0.133862
187	146.16	127.7	18.46	0.1263
188	119.43	95.99	23.44	0.196266
189	173.37	154.95	18.42	0.106247
190	174.67	146.45	28.22	0.161562
191	123.74	103.49	20.25	0.16365
192	58.49	42.64	15.85	0.270986
193	54.18	39.26	14.92	0.275378
194	81.36	49.62	31.74	0.390118
195	199.36	163.63	35.73	0.179224
196	181.3	156.15	25.15	0.13872
197	39.61	14.57	25.04	0.632164
198	250.6	216.71	33.89	0.135235
199	212.72	172.71	40.01	0.188088
200	78.92	53.19	25.73	0.326026
