# Supplementary material for: The L27 domain of MPP7 enhances TAZ-YY1 cooperation to renew muscle stem cells
Source: EMBO Rep. 2024 Nov 4;25(12):5667–86. doi: 10.1038/s44319-024-00305-4 (PMC11624273; doi:10.1038/s44319-024-00305-4)
Supplement: Supplementary file 10 — Source data Fig. 7 [file 44319_2024_305_MOESM10_ESM.zip]

Archive with 26 entries (25 files):
- Figure 7/
- Figure 7/7C Luciferase assay Carm1 TEAD binding mutant reporter co-transfected with YY1 Taz:L27-Taz.xlsx
- __MACOSX/Figure 7/._7C Luciferase assay Carm1 TEAD binding mutant reporter co-transfected with YY1 Taz:L27-Taz.xlsx
- Figure 7/7F Input FLAG-MPP7 mutants.tif
- __MACOSX/Figure 7/._7F Input FLAG-MPP7 mutants.tif
- Figure 7/7E Quantification of co-IPed HA-YY1 by FLAG-TAZ.xlsx
- __MACOSX/Figure 7/._7E Quantification of co-IPed HA-YY1 by FLAG-TAZ.xlsx
- Figure 7/7F Input HA-YY1.tif
- Figure 7/7E Input HA-YY1.tif
- __MACOSX/Figure 7/._7E Input HA-YY1.tif
- Figure 7/7B Luciferase assay Carm1 reporter co-transfected with YY1 Taz:L27-Taz. .xlsx
- __MACOSX/Figure 7/._7B Luciferase assay Carm1 reporter co-transfected with YY1 Taz:L27-Taz. .xlsx
- Figure 7/7E IP FLAG-TAZ.tif
- __MACOSX/Figure 7/._7E IP FLAG-TAZ.tif
- Figure 7/7E Input Flag-Taz.tif
- __MACOSX/Figure 7/._7E Input Flag-Taz.tif
- Figure 7/7D Luciferase assay Carm1 YY1 binding mutant reporter co-transfected with YY1 Taz:L27-Taz copy.xlsx
- __MACOSX/Figure 7/._7D Luciferase assay Carm1 YY1 binding mutant reporter co-transfected with YY1 Taz:L27-Taz copy.xlsx
- Figure 7/7F co-IPed HA-YY1.tif
- __MACOSX/Figure 7/._7F co-IPed HA-YY1.tif
- Figure 7/Figure 7F Quantification of co-IPed HA-YY1 by FLAG-MPP7 mutants.xlsx
- __MACOSX/Figure 7/._Figure 7F Quantification of co-IPed HA-YY1 by FLAG-MPP7 mutants.xlsx
- Figure 7/7F IP FLAG-MPP7 mutants.tif
- __MACOSX/Figure 7/._7F IP FLAG-MPP7 mutants.tif
- Figure 7/7E co-IPed HA-YY1.tif
- __MACOSX/Figure 7/._7E co-IPed HA-YY1.tif
