# Supplementary material for: The L27 domain of MPP7 enhances TAZ-YY1 cooperation to renew muscle stem cells
Source: EMBO Rep. 2024 Nov 4;25(12):5667–86. doi: 10.1038/s44319-024-00305-4 (PMC11624273; doi:10.1038/s44319-024-00305-4)
Supplement: Supplementary file 10 — Source data Fig. 7 [file 44319_2024_305_MOESM10_ESM.zip › Figure 7/7C Luciferase assay Carm1 TEAD binding mutant reporter co-transfected with YY1 Taz:L27-Taz.xlsx]

## Sheet: Sheet1
HA-YY1	-	+	-	+	-	+
V5-Taz	-	-	+	+	L27-Taz	L27-Taz
Fold change 1	1	1.30199	1.12678	1.0224	0.733646	1.10227
Fold change 2	1	1.17933	1.37675	0.998742	1.08428	1.45261
Fold change 3	1	0.807491	1.0465	0.882899	0.894402	1.3564
