# Supplementary material for: The L27 domain of MPP7 enhances TAZ-YY1 cooperation to renew muscle stem cells
Source: EMBO Rep. 2024 Nov 4;25(12):5667–86. doi: 10.1038/s44319-024-00305-4 (PMC11624273; doi:10.1038/s44319-024-00305-4)
Supplement: Supplementary file 10 — Source data Fig. 7 [file 44319_2024_305_MOESM10_ESM.zip › Figure 7/7E Quantification of co-IPed HA-YY1 by FLAG-TAZ.xlsx]

## Sheet: 1
	co-IPed Ha-YY1	IP F-Taz	Ratio	Fold change
Ha-YY1	0	0	0	0
Flag-Taz+Ha-YY1	14858.1	21838	0.680378	1
Flag-L27-Taz+Ha-YY1	27172.4	21768.3	1.24826	1.83465

## Sheet: 2
	co-IPed Ha-YY1	IP F-Taz	Ratio	Fold change
Ha-YY1	0	0	0	0
Flag-Taz+Ha-YY1	14567.6	35599.7	0.409206	1
Flag-L27-Taz+Ha-YY1	27239.5	32711.7	0.832714	2.03495

## Sheet: 3
	co-IPed Ha-YY1	IP F-Taz	Ratio	Fold change
Ha-YY1	0	0	0	0
Flag-Taz+Ha-YY1	20406.2	18029.8	1.13181	1
Flag-L27-Taz+Ha-YY1	33925.1	18538.3	1.83	1.61688
