# Supplementary material for: The L27 domain of MPP7 enhances TAZ-YY1 cooperation to renew muscle stem cells
Source: EMBO Rep. 2024 Nov 4;25(12):5667–86. doi: 10.1038/s44319-024-00305-4 (PMC11624273; doi:10.1038/s44319-024-00305-4)
Supplement: Supplementary file 10 — Source data Fig. 7 [file 44319_2024_305_MOESM10_ESM.zip › Figure 7/7B Luciferase assay Carm1 reporter co-transfected with YY1 Taz:L27-Taz. .xlsx]

## Sheet: Sheet1
HA-YY1	-	+	-	+	-	+
V5-Taz	-	-	+	+	L27-Taz	L27-Taz
Fold change 1	1	5.08825	10.2504	13.734	17.8719	23.2549
Fold change 2	1	7.20848	9.16944	12.7225	17.0043	25.1162
Fold change 3	1	8.26173	10.6229	12.8447	15.9206	25.3272
