# Supplementary material for: The L27 domain of MPP7 enhances TAZ-YY1 cooperation to renew muscle stem cells
Source: EMBO Rep. 2024 Nov 4;25(12):5667–86. doi: 10.1038/s44319-024-00305-4 (PMC11624273; doi:10.1038/s44319-024-00305-4)
Supplement: Supplementary file 10 — Source data Fig. 7 [file 44319_2024_305_MOESM10_ESM.zip › Figure 7/7D Luciferase assay Carm1 YY1 binding mutant reporter co-transfected with YY1 Taz:L27-Taz copy.xlsx]

## Sheet: Sheet1
HA-YY1	-	+	-	+	-	+
V5-Taz	-	-	+	+	L27-Taz	L27-Taz
Fold change 1	1	1.46439	2.00493	1.49517	2.02354	1.86406
Fold change 2	1	1.1733	1.52043	1.77557	1.85554	2.05902
Fold change 3	1	1.78609	2.93501	1.52131	1.92512	2.54547
