# Supplementary material for: The L27 domain of MPP7 enhances TAZ-YY1 cooperation to renew muscle stem cells
Source: EMBO Rep. 2024 Nov 4;25(12):5667–86. doi: 10.1038/s44319-024-00305-4 (PMC11624273; doi:10.1038/s44319-024-00305-4)
Supplement: Supplementary file 10 — Source data Fig. 7 [file 44319_2024_305_MOESM10_ESM.zip › Figure 7/Figure 7F Quantification of co-IPed HA-YY1 by FLAG-MPP7 mutants.xlsx]

## Sheet: 1
	co-IPed Ha-YY1	IP F-M7	Ratio	Fold change
Ha-YY1	0	0	0	0
Flag-M7 wt+Ha-YY1	9925.15	11929.1	0.832012	1
Flag-M7 del PDZ+Ha-YY1	2335.77	10039.8	0.23265	0.279624
Flag-M7 del L27+Ha-YY2	0	15127.9	0	0

## Sheet: 2
	co-IPed Ha-YY1	IP F-M7	Ratio	Fold change
Ha-YY1	0	0	0	0
Flag-M7 wt+Ha-YY1	18447.7	17752.9	1.03913	1
Flag-M7 del PDZ+Ha-YY1	5498.69	18508.5	0.297091	0.285903
Flag-M7 del L27+Ha-YY2	0	21379.2	0	0

## Sheet: 3
	co-IPed Ha-YY1	IP F-M7	Ratio	Fold change
Ha-YY1	0	0	0	0
Flag-M7 wt+Ha-YY1	26868	17330	1.55038	1
Flag-M7 del PDZ+Ha-YY1	10384.6	17672.2	0.587624	0.37902
Flag-M7 del L27+Ha-YY2	0	24707	0	0
