# Supplementary material for: The L27 domain of MPP7 enhances TAZ-YY1 cooperation to renew muscle stem cells
Source: EMBO Rep. 2024 Nov 4;25(12):5667–86. doi: 10.1038/s44319-024-00305-4 (PMC11624273; doi:10.1038/s44319-024-00305-4)
Supplement: Supplementary file 11 — Source data Fig. 8 [file 44319_2024_305_MOESM11_ESM.zip]

Archive with 53 entries (52 files):
- Figure 8/
- Figure 8/Fig 8g Mpp7cKO+L27-TAZ PAX7-CARM1 GFP 3D PLA.png
- __MACOSX/Figure 8/._Fig 8g Mpp7cKO+L27-TAZ PAX7-CARM1 GFP 3D PLA.png
- Figure 8/Fig 8e Mpp7cKO YY1-YAPTAZ 3D PLA.png
- __MACOSX/Figure 8/._Fig 8e Mpp7cKO YY1-YAPTAZ 3D PLA.png
- Figure 8/Fig 8e YY1-YAPTAZ PLA plots.pzfx
- __MACOSX/Figure 8/._Fig 8e YY1-YAPTAZ PLA plots.pzfx
- Figure 8/Fig 8a-b ChIP-qPCR fold change.pzfx
- __MACOSX/Figure 8/._Fig 8a-b ChIP-qPCR fold change.pzfx
- Figure 8/Fig 8e Control YY1-YAPTAZ Transverse.png
- __MACOSX/Figure 8/._Fig 8e Control YY1-YAPTAZ Transverse.png
- Figure 8/.DS_Store
- __MACOSX/Figure 8/._.DS_Store
- Figure 8/Fig 8g Mpp7cKO+EV PAX7-CARM1 GFP 3D PLA.png
- __MACOSX/Figure 8/._Fig 8g Mpp7cKO+EV PAX7-CARM1 GFP 3D PLA.png
- Figure 8/Fig 8f YFP PAX7-CARM1 Transverse.png
- __MACOSX/Figure 8/._Fig 8f YFP PAX7-CARM1 Transverse.png
- Figure 8/Fig 8f Mpp7cKO PAX7-CARM1 Transverse.png
- __MACOSX/Figure 8/._Fig 8f Mpp7cKO PAX7-CARM1 Transverse.png
- Figure 8/Fig 8d MPP7-YY1 3D PLA.png
- __MACOSX/Figure 8/._Fig 8d MPP7-YY1 3D PLA.png
- Figure 8/Fig 8e Mpp7cKO YY1-YAPTAZ Transverse.png
- __MACOSX/Figure 8/._Fig 8e Mpp7cKO YY1-YAPTAZ Transverse.png
- Figure 8/Fig 8f Mpp7cKO PAX7-CARM1 3D PLA.png
- __MACOSX/Figure 8/._Fig 8f Mpp7cKO PAX7-CARM1 3D PLA.png
- Figure 8/Fig 8c MPP7-YAPTAZ 3D PLA.png
- __MACOSX/Figure 8/._Fig 8c MPP7-YAPTAZ 3D PLA.png
- Figure 8/Fig 8a-b ChIP-qPCR CT origin.xlsx
- __MACOSX/Figure 8/._Fig 8a-b ChIP-qPCR CT origin.xlsx
- Figure 8/Fig 8e Control YY1-YAPTAZ 3D PLA.png
- __MACOSX/Figure 8/._Fig 8e Control YY1-YAPTAZ 3D PLA.png
- Figure 8/Fig 8g Mpp7cKO+L27-TAZ PAX7-CARM1 3D PLA.png
- __MACOSX/Figure 8/._Fig 8g Mpp7cKO+L27-TAZ PAX7-CARM1 3D PLA.png
- Figure 8/Fig 8c MPP7-TAZ PLA plots.pzfx
- __MACOSX/Figure 8/._Fig 8c MPP7-TAZ PLA plots.pzfx
- Figure 8/Fig 8g M7cKO+GFP L27-TAZ PAX7-CARM1 PLA plots.pzfx
- __MACOSX/Figure 8/._Fig 8g M7cKO+GFP L27-TAZ PAX7-CARM1 PLA plots.pzfx
- Figure 8/Fig 8d MPP7-YY1 Transverse.png
- __MACOSX/Figure 8/._Fig 8d MPP7-YY1 Transverse.png
- Figure 8/Fig 8g Mpp7cKO+L27-TAZ PAX7-CARM1 Transverse.png
- __MACOSX/Figure 8/._Fig 8g Mpp7cKO+L27-TAZ PAX7-CARM1 Transverse.png
- Figure 8/Fig 8c MPP7-YAPTAZ Transverse.png
- __MACOSX/Figure 8/._Fig 8c MPP7-YAPTAZ Transverse.png
- Figure 8/Fig 8d MPP7-YY1 PLA plots.pzfx
- __MACOSX/Figure 8/._Fig 8d MPP7-YY1 PLA plots.pzfx
- Figure 8/Fig 8f YFP PAX7-CARM1 3D PLA.png
- __MACOSX/Figure 8/._Fig 8f YFP PAX7-CARM1 3D PLA.png
- Figure 8/Fig 8g Mpp7cKO+EV PAX7-CARM1 Transverse.png
- __MACOSX/Figure 8/._Fig 8g Mpp7cKO+EV PAX7-CARM1 Transverse.png
- Figure 8/Fig 8g Mpp7cKO+EV PAX7-CARM1 3D PLA.png
- __MACOSX/Figure 8/._Fig 8g Mpp7cKO+EV PAX7-CARM1 3D PLA.png
- Figure 8/Fig 8f PAX7-CARM1 PLA plots.pzfx
- __MACOSX/Figure 8/._Fig 8f PAX7-CARM1 PLA plots.pzfx
