# Supplementary material for: The L27 domain of MPP7 enhances TAZ-YY1 cooperation to renew muscle stem cells
Source: EMBO Rep. 2024 Nov 4;25(12):5667–86. doi: 10.1038/s44319-024-00305-4 (PMC11624273; doi:10.1038/s44319-024-00305-4)
Supplement: Supplementary file 11 — Source data Fig. 8 [file 44319_2024_305_MOESM11_ESM.zip › Figure 8/Fig 8a-b ChIP-qPCR CT origin.xlsx]

## Sheet: Sheet3
	IgG	MPP7	TAZ	YY1
Ankrd1	30.8766	31.0964	29.2368	31.6357
	31.4107	31.123	28.1394	30.8895
	31.2123	31.957	29.0385	31.02
Amotl2	31.5968	32.5697	28.5591	31.0211
	31.8176	32.0406	28.3049	31.8432
	31.188	30.3091	28.0096	32.0428
Mrpl11	31.1008	30.8165	30.4106	28.2832
	31.3847	30.8001	30.5969	27.3497
	30.9279	31.0067	31.154	28.2849
Uqcrh	30.8324	30.8267	33.3941	27.1206
	31.3438	31.0185	33.2694	27.015
	31.7297	30.5624	33.0028	27.1706
Carm1-1	31.402	27.9189	26.5629	27.1083
	31.5795	27.3461	26.0716	27.2136
	32.0338	27.7056	26.4681	27.5863
Carm1-2	31.7156	33.2623	32.1763	32.3278
	32.169	32.5637	31.6865	33.7134
	31.8996	33.4543	31.4493	33.192
Acat3	31.8675	28.9988	27.1431	27.0874
	31.6849	29.0703	27.2421	27.1596
	31.4177	28.8904	26.9641	27.117
Ints8	33.3181	29.2368	28.9144	28.0964
	32.6487	30.0385	28.9696	28.123
	33.3955	29.8766	29.5221	27.957
Narfl	32.5697	28.5591	28.9922	30.0323
	32.0406	28.3049	28.9653	29.6383
	32.3091	28.0096	29.2207	29.2742
Nrp	29.3799	28.1596	27.3818	26.7749
	29.5975	28.3086	27.2167	26.83
	30.4616	28.1871	27.2182	27.0688
Mtif3	31.0604	27.3688	26.6451	27.838
	31.1077	27.1939	26.5073	27.4801
	31.1508	27.3525	26.7811	28.089
Basp1	33.5215	30.2098	28.9389	28.2976
	33.1467	30.0865	29.2027	28.2838
	33.4979	29.2448	29.3314	28.6551
